# Supplementary material for: Ancestral Spectrum Analysis With Population-Specific Variants
Source: Front Genet. 2021 Sep 27;12:724638. doi: 10.3389/fgene.2021.724638 (PMC8503515; doi:10.3389/fgene.2021.724638)
Supplement: Supplementary file 2 [file Data_Sheet_2.xlsx]

## Sheet: Table S1
Table S1. The panel of 200,000 SNPs specific to AFR, EAS, EUR and SAS populations.
rs111712626	AFR	0.01885
rs114357005	AFR	0.02282
rs76629205	AFR	0.01488
rs9936191	AFR	0.02579
rs116341750	AFR	0.03075
rs141515710	AFR	0.01786
rs575502917	AFR	0.0129
rs114882646	AFR	0.01091
rs375024962	AFR	0.0119
rs80117291	AFR	0.04464
rs111338018	AFR	0.04365
rs116055389	AFR	0.0248
rs115021378	AFR	0.04067
rs114099573	AFR	0.02679
rs115208157	AFR	0.01091
rs139287429	AFR	0.0248
rs115834347	AFR	0.03968
rs114110171	AFR	0.03869
rs140534846	AFR	0.04663
rs113022395	AFR	0.0377
rs16935379	AFR	0.04365
rs111804412	AFR	0.01786
rs147503349	AFR	0.0248
rs79070723	AFR	0.04266
rs10206966	AFR	0.02976
rs115659885	AFR	0.0248
rs964704486	AFR	0.03472
rs111835475	AFR	0.01488
rs142608420	AFR	0.0248
rs78727663	AFR	0.02381
rs77175547	AFR	0.03869
rs140535171	AFR	0.0119
rs371266443	AFR	0.01786
rs144874067	AFR	0.01488
rs147657228	AFR	0.02877
rs114655286	AFR	0.02083
rs78690559	AFR	0.01687
rs75709006	AFR	0.01488
rs115468070	AFR	0.01984
rs182035224	AFR	0.01587
rs149071813	AFR	0.02083
rs114327433	AFR	0.02579
rs144723249	AFR	0.01687
rs1413731313	AFR	0.04563
rs113501287	AFR	0.01587
rs116254846	AFR	0.01389
rs138503991	AFR	0.03968
rs74932250	AFR	0.01786
rs190681608	AFR	0.0119
rs77094792	AFR	0.0377
rs536682823	AFR	0.01091
rs60977506	AFR	0.01687
rs114588335	AFR	0.03968
rs146897738	AFR	0.03571
rs146407821	AFR	0.01786
rs185519321	AFR	0.04464
rs114203728	AFR	0.02381
rs111805393	AFR	0.0377
rs112158591	AFR	0.01984
rs75346978	AFR	0.01488
rs115144064	AFR	0.03175
rs148025851	AFR	0.0129
rs192214667	AFR	0.0119
rs114946396	AFR	0.03472
rs150651130	AFR	0.01488
rs141656250	AFR	0.02579
rs78749262	AFR	0.0129
rs147149228	AFR	0.01984
rs140236379	AFR	0.0119
rs186478984	AFR	0.03671
rs116274253	AFR	0.0248
rs74475323	AFR	0.01587
rs73333320	AFR	0.02083
rs115104770	AFR	0.04663
rs142955723	AFR	0.01091
rs150244485	AFR	0.01885
rs111951644	AFR	0.02778
rs138915448	AFR	0.02679
rs114682250	AFR	0.01786
rs76400888	AFR	0.02679
rs113823435	AFR	0.01687
rs143459337	AFR	0.01488
rs113141571	AFR	0.01091
rs546670332	AFR	0.01091
rs9858677	AFR	0.0129
rs145844184	AFR	0.01786
rs189415309	AFR	0.01587
rs73245651	AFR	0.02183
rs111564536	AFR	0.0129
rs116409466	AFR	0.02877
rs150664591	AFR	0.01091
rs188694977	AFR	0.0129
rs141450961	AFR	0.02282
rs114766901	AFR	0.01984
rs80165702	AFR	0.0248
rs192048186	AFR	0.02579
rs79806746	AFR	0.01587
rs116584967	AFR	0.01587
rs111565104	AFR	0.02877
rs59693405	AFR	0.02778
rs190019922	AFR	0.01091
rs146530387	AFR	0.01786
rs115240871	AFR	0.01091
rs58044529	AFR	0.02579
rs186461928	AFR	0.01786
rs189377860	AFR	0.0129
rs140663188	AFR	0.02381
rs144343847	AFR	0.03373
rs57130191	AFR	0.02778
rs142877101	AFR	0.02778
rs540829533	AFR	0.0119
rs76928012	AFR	0.01984
rs189536303	AFR	0.0129
rs7866968	AFR	0.04365
rs571835200	AFR	0.02183
rs187627809	AFR	0.01091
rs531647660	AFR	0.03671
rs1369618030	AFR	0.0119
rs146647461	AFR	0.0129
rs143737474	AFR	0.02778
rs186689827	AFR	0.01687
rs7099341	AFR	0.04067
rs114954731	AFR	0.01984
rs113995384	AFR	0.0129
rs138416780	AFR	0.04464
rs112407088	AFR	0.01786
rs188535683	AFR	0.01488
rs60652939	AFR	0.04266
rs189974219	AFR	0.01687
rs147405028	AFR	0.02679
rs140248861	AFR	0.01488
rs116417286	AFR	0.03373
rs537663590	AFR	0.0129
rs116590092	AFR	0.01984
rs74067203	AFR	0.0248
rs143926871	AFR	0.02083
rs2784417	AFR	0.01091
rs560298878	AFR	0.01587
rs149967425	AFR	0.02183
rs146496527	AFR	0.01091
rs1325253241	AFR	0.02183
rs77656235	AFR	0.03869
rs113832177	AFR	0.01389
rs146287525	AFR	0.01091
rs114605539	AFR	0.01984
rs186147458	AFR	0.01587
rs183326524	AFR	0.01786
rs139673190	AFR	0.02778
rs184390039	AFR	0.0119
rs141354098	AFR	0.03472
rs116784963	AFR	0.01786
rs78864268	AFR	0.0129
rs140474543	AFR	0.01687
rs115854992	AFR	0.01091
rs185984185	AFR	0.0129
rs141766981	AFR	0.0129
rs1241731259	AFR	0.03671
rs116485111	AFR	0.02579
rs183071475	AFR	0.01984
rs147934644	AFR	0.03075
rs115485807	AFR	0.01488
rs16893348	AFR	0.0248
rs143340156	AFR	0.01091
rs76910576	AFR	0.03869
rs139406590	AFR	0.01786
rs138422605	AFR	0.0119
rs185074144	AFR	0.01091
rs74018834	AFR	0.03671
rs150798160	AFR	0.01687
rs76980975	AFR	0.01885
rs112225052	AFR	0.03175
rs73503874	AFR	0.03968
rs116758509	AFR	0.02083
rs143350742	AFR	0.01885
rs140608861	AFR	0.0248
rs114479077	AFR	0.03472
rs1481648	AFR	0.01389
rs35095064	AFR	0.02083
rs80041913	AFR	0.01587
rs543840857	AFR	0.01389
rs6994653	AFR	0.02877
rs115702708	AFR	0.02183
rs113950927	AFR	0.04167
rs77899445	AFR	0.01488
rs75707365	AFR	0.02083
rs74776444	AFR	0.02679
rs115888306	AFR	0.0496
rs544202516	AFR	0.04762
rs186027018	AFR	0.01091
rs535552043	AFR	0.02877
rs140329525	AFR	0.03175
rs547293965	AFR	0.02282
rs113270111	AFR	0.01885
rs534059476	AFR	0.02282
rs559152642	AFR	0.01091
rs113313781	AFR	0.03373
rs11924042	AFR	0.03075
rs137887779	AFR	0.03373
rs115895678	AFR	0.02679
rs114180507	AFR	0.0119
rs76394728	AFR	0.0377
rs139182660	AFR	0.01984
rs74485088	AFR	0.04861
rs147546362	AFR	0.01091
rs535948061	AFR	0.0129
rs143174800	AFR	0.01786
rs536048905	AFR	0.01091
rs111488180	AFR	0.02778
rs56908265	AFR	0.01389
rs111826996	AFR	0.03472
rs116110029	AFR	0.01587
rs112287846	AFR	0.03472
rs114291698	AFR	0.04563
rs114995655	AFR	0.01687
rs112947395	AFR	0.02579
rs115406053	AFR	0.04266
rs113608573	AFR	0.01587
rs74709920	AFR	0.03373
rs141896719	AFR	0.03075
rs181429362	AFR	0.01786
rs192493841	AFR	0.02679
rs56370882	AFR	0.0377
rs147479650	AFR	0.03274
rs76261886	AFR	0.04762
rs146577492	AFR	0.01687
rs143133551	AFR	0.03472
rs142739051	AFR	0.01091
rs554746765	AFR	0.01091
rs56191746	AFR	0.0248
rs116573814	AFR	0.01587
rs77081845	AFR	0.01786
rs148065315	AFR	0.01587
rs567224040	AFR	0.02282
rs151333193	AFR	0.02579
rs142540562	AFR	0.02877
rs145480715	AFR	0.0129
rs145492220	AFR	0.03571
rs148274832	AFR	0.01091
rs141402036	AFR	0.02183
rs144188371	AFR	0.02083
rs534591742	AFR	0.0119
rs112792898	AFR	0.04762
rs144571802	AFR	0.01389
rs142536456	AFR	0.01885
rs370701457	AFR	0.0119
rs116485093	AFR	0.02976
rs536208481	AFR	0.0129
rs141061846	AFR	0.04861
rs182597154	AFR	0.01091
rs79988268	AFR	0.04663
rs564217450	AFR	0.01786
rs141420399	AFR	0.01885
rs150204438	AFR	0.01687
rs140835217	AFR	0.03671
rs75825701	AFR	0.0119
rs138825409	AFR	0.04266
rs74579815	AFR	0.03373
rs149981225	AFR	0.01687
rs183946268	AFR	0.03968
rs78861167	AFR	0.01587
rs115114350	AFR	0.03373
rs573269914	AFR	0.01587
rs550894499	AFR	0.02679
rs151219411	AFR	0.01687
rs191938145	AFR	0.01389
rs79230123	AFR	0.03571
rs569706613	AFR	0.01885
rs143855607	AFR	0.01687
rs557838682	AFR	0.01091
rs77302219	AFR	0.04365
rs16901528	AFR	0.01885
rs137932989	AFR	0.0119
rs73303616	AFR	0.02778
rs115477122	AFR	0.03671
rs114194971	AFR	0.04167
rs138331786	AFR	0.02579
rs143363108	AFR	0.0129
rs139981265	AFR	0.01389
rs151037400	AFR	0.01984
rs145274351	AFR	0.02083
rs80346603	AFR	0.0129
rs142431843	AFR	0.0119
rs141367923	AFR	0.01091
rs73416946	AFR	0.04067
rs112252948	AFR	0.0119
rs111347777	AFR	0.0248
rs114887591	AFR	0.03373
rs147142355	AFR	0.02976
rs535010764	AFR	0.0119
rs9588691	AFR	0.0496
rs116032415	AFR	0.02778
rs145800029	AFR	0.01984
rs148880740	AFR	0.02877
rs114988713	AFR	0.04563
rs77143209	AFR	0.04266
rs148209344	AFR	0.0248
rs143059041	AFR	0.01389
rs183264355	AFR	0.02083
rs59639469	AFR	0.03571
rs145793687	AFR	0.02381
rs77128107	AFR	0.02183
rs144157320	AFR	0.01091
rs114737841	AFR	0.02679
rs61387208	AFR	0.03671
rs181348796	AFR	0.01091
rs114070681	AFR	0.02083
rs115863471	AFR	0.01091
rs1238921282	AFR	0.01091
rs114967128	AFR	0.02778
rs140688759	AFR	0.02381
rs185712241	AFR	0.0119
rs114021173	AFR	0.04067
rs114164776	AFR	0.02877
rs59032047	AFR	0.01091
rs78613268	AFR	0.04266
rs183564271	AFR	0.01488
rs148297414	AFR	0.01885
rs113028605	AFR	0.04266
rs144289709	AFR	0.01091
rs149864122	AFR	0.0248
rs74501019	AFR	0.04464
rs140258020	AFR	0.01885
rs17095142	AFR	0.04663
rs143900948	AFR	0.03671
rs114995958	AFR	0.03671
rs114494519	AFR	0.0119
rs142318063	AFR	0.0129
rs77385067	AFR	0.03175
rs144363693	AFR	0.0129
rs149070445	AFR	0.02083
rs141306487	AFR	0.03869
rs141995731	AFR	0.04464
rs184883632	AFR	0.01091
rs1250140177	AFR	0.02976
rs115827365	AFR	0.0248
rs73336842	AFR	0.02976
rs79789722	AFR	0.0496
rs113609258	AFR	0.0248
rs115745226	AFR	0.02083
rs112426407	AFR	0.01488
rs141009885	AFR	0.01091
rs76991664	AFR	0.01587
rs72898504	AFR	0.02778
rs115036879	AFR	0.01687
rs116493348	AFR	0.03373
rs115435569	AFR	0.0129
rs114647406	AFR	0.01786
rs77152494	AFR	0.04266
rs148965432	AFR	0.01984
rs140000221	AFR	0.03472
rs2927310	AFR	0.03869
rs115744828	AFR	0.01091
rs114026499	AFR	0.04266
rs113743130	AFR	0.03472
rs140905424	AFR	0.0129
rs149178477	AFR	0.01488
rs74069408	AFR	0.02679
rs145921106	AFR	0.02282
rs140367417	AFR	0.01488
rs116503137	AFR	0.02183
rs149596644	AFR	0.01091
rs149821862	AFR	0.02083
rs149271115	AFR	0.01687
rs114754086	AFR	0.01786
rs188398605	AFR	0.01587
rs114437683	AFR	0.01587
rs72973727	AFR	0.03869
rs113153216	AFR	0.02083
rs115227275	AFR	0.01786
rs1172545801	AFR	0.0129
rs138131587	AFR	0.01885
rs59622676	AFR	0.03571
rs73560813	AFR	0.04464
rs113596762	AFR	0.01091
rs565786583	AFR	0.01687
rs57547009	AFR	0.01389
rs142278759	AFR	0.0377
rs142040657	AFR	0.0119
rs114966764	AFR	0.0129
rs111796874	AFR	0.0129
rs143839616	AFR	0.01389
rs144970206	AFR	0.02679
rs148020308	AFR	0.03175
rs114677910	AFR	0.01389
rs569227508	AFR	0.01984
rs74946557	AFR	0.02877
rs186255270	AFR	0.01091
rs115369438	AFR	0.01091
rs574517904	AFR	0.01091
rs2014147	AFR	0.02381
rs114319639	AFR	0.02381
rs138135683	AFR	0.01786
rs116451870	AFR	0.04067
rs557353060	AFR	0.01091
rs114874712	AFR	0.03274
rs143391239	AFR	0.04266
rs145683735	AFR	0.03075
rs180892737	AFR	0.01885
rs138008341	AFR	0.0119
rs112839063	AFR	0.02381
rs114574471	AFR	0.02282
rs142592978	AFR	0.01786
rs138458651	AFR	0.01786
rs143203528	AFR	0.02778
rs116567072	AFR	0.04663
rs144473432	AFR	0.0119
rs114765543	AFR	0.03274
rs141143050	AFR	0.02381
rs114104211	AFR	0.02877
rs116832812	AFR	0.03472
rs145507696	AFR	0.01885
rs73668811	AFR	0.0129
rs185686251	AFR	0.02778
rs149295087	AFR	0.0248
rs112338798	AFR	0.02083
rs114554928	AFR	0.03671
rs115095514	AFR	0.02778
rs114949875	AFR	0.0119
rs115338275	AFR	0.03671
rs146097418	AFR	0.0129
rs76383398	AFR	0.01786
rs73116036	AFR	0.02183
rs1240779925	AFR	0.04762
rs144268159	AFR	0.01389
rs184859025	AFR	0.01488
rs183517873	AFR	0.03671
rs141486198	AFR	0.02183
rs138392502	AFR	0.01786
rs35369012	AFR	0.01091
rs111234264	AFR	0.01687
rs1229260150	AFR	0.0129
rs141056535	AFR	0.01091
rs140431575	AFR	0.01687
rs73645818	AFR	0.03373
rs143122793	AFR	0.0129
rs7149888	AFR	0.02877
rs112560391	AFR	0.03869
rs537245265	AFR	0.0119
rs144539699	AFR	0.03075
rs77535107	AFR	0.03274
rs116423269	AFR	0.01587
rs138920943	AFR	0.02282
rs141697933	AFR	0.01885
rs79117013	AFR	0.02579
rs143677296	AFR	0.03968
rs193278288	AFR	0.01488
rs138059113	AFR	0.03968
rs115845679	AFR	0.02679
rs114220201	AFR	0.01488
rs146134830	AFR	0.03075
rs73758808	AFR	0.01786
rs59323373	AFR	0.03175
rs58586429	AFR	0.01984
rs143099806	AFR	0.01687
rs11466607	AFR	0.0377
rs4390511	AFR	0.04266
rs77279377	AFR	0.02976
rs191901073	AFR	0.0129
rs565201181	AFR	0.02679
rs114315238	AFR	0.03075
rs150890561	AFR	0.01389
rs181755902	AFR	0.02183
rs75296341	AFR	0.0377
rs192249893	AFR	0.01488
rs114034271	AFR	0.03274
rs140186177	AFR	0.01786
rs73998558	AFR	0.01687
rs80205355	AFR	0.02183
rs148041908	AFR	0.0119
rs56046619	AFR	0.04266
rs188403783	AFR	0.01488
rs114074018	AFR	0.01389
rs145777588	AFR	0.01587
rs76714461	AFR	0.01984
rs6979052	AFR	0.0248
rs139755103	AFR	0.01984
rs139109368	AFR	0.01587
rs188483004	AFR	0.01091
rs55688042	AFR	0.04663
rs111575282	AFR	0.01885
rs539850282	AFR	0.0119
rs115166581	AFR	0.0248
rs12071641	AFR	0.0248
rs368944677	AFR	0.01786
rs146981572	AFR	0.0119
rs114937121	AFR	0.04762
rs148194638	AFR	0.01091
rs60485228	AFR	0.01587
rs150044532	AFR	0.03075
rs185275314	AFR	0.01786
rs143363052	AFR	0.01587
rs142639431	AFR	0.01687
rs13438917	AFR	0.0129
rs115927068	AFR	0.01984
rs114776679	AFR	0.01786
rs150710324	AFR	0.03075
rs77590784	AFR	0.03175
rs73270940	AFR	0.01984
rs151055113	AFR	0.01389
rs57411035	AFR	0.02877
rs188516877	AFR	0.02976
rs138068069	AFR	0.02282
rs79688143	AFR	0.01687
rs115849444	AFR	0.03075
rs116218235	AFR	0.01984
rs185766275	AFR	0.03175
rs11812161	AFR	0.01885
rs138288916	AFR	0.01091
rs115294120	AFR	0.04266
rs75972919	AFR	0.01587
rs145175455	AFR	0.03274
rs190032339	AFR	0.01389
rs115802041	AFR	0.03075
rs555558313	AFR	0.01984
rs182702837	AFR	0.01389
rs112700012	AFR	0.01389
rs148489302	AFR	0.03968
rs11217585	AFR	0.01885
rs10098185	AFR	0.01786
rs114102755	AFR	0.01587
rs116542668	AFR	0.02976
rs116786892	AFR	0.04464
rs116479614	AFR	0.01786
rs182648736	AFR	0.02778
rs12329255	AFR	0.03869
rs28675697	AFR	0.01091
rs35843847	AFR	0.01786
rs148410498	AFR	0.02381
rs149910295	AFR	0.0129
rs116339589	AFR	0.02877
rs149811991	AFR	0.03075
rs142658958	AFR	0.02976
rs114617672	AFR	0.04266
rs142509477	AFR	0.02083
rs149396526	AFR	0.01389
rs79456933	AFR	0.03274
rs114162478	AFR	0.03274
rs114180688	AFR	0.01786
rs141812370	AFR	0.02083
rs79112847	AFR	0.01587
rs145099777	AFR	0.0129
rs113311242	AFR	0.0248
rs144548877	AFR	0.01786
rs193007180	AFR	0.02083
rs115853571	AFR	0.02083
rs144569676	AFR	0.02282
rs116700647	AFR	0.02183
rs74008064	AFR	0.04266
rs148324977	AFR	0.0119
rs147012687	AFR	0.0248
rs145194357	AFR	0.0129
rs76162819	AFR	0.0129
rs140875556	AFR	0.02183
rs574437759	AFR	0.01488
rs114979378	AFR	0.01389
rs148746093	AFR	0.01885
rs189822710	AFR	0.02083
rs374739590	AFR	0.01091
rs116069595	AFR	0.01488
rs113313018	AFR	0.0377
rs143669218	AFR	0.01488
rs1467977167	AFR	0.0119
rs569124846	AFR	0.0377
rs116674739	AFR	0.03274
rs9891343	AFR	0.02282
rs147748893	AFR	0.01786
rs149177814	AFR	0.01389
rs189338418	AFR	0.01885
rs76139288	AFR	0.04861
rs115727100	AFR	0.01587
rs116609944	AFR	0.01389
rs145905983	AFR	0.02083
rs114407213	AFR	0.03571
rs145407974	AFR	0.03472
rs142947085	AFR	0.0129
rs6047526	AFR	0.04266
rs542413483	AFR	0.0119
rs114300397	AFR	0.01587
rs114351198	AFR	0.02282
rs1505575	AFR	0.01885
rs60263586	AFR	0.01488
rs111776061	AFR	0.04762
rs79624023	AFR	0.02381
rs150874801	AFR	0.02877
rs7238057	AFR	0.0377
rs142652183	AFR	0.0119
rs73058609	AFR	0.0496
rs114413171	AFR	0.03075
rs141283384	AFR	0.01091
rs73974382	AFR	0.01389
rs181109995	AFR	0.04167
rs374435685	AFR	0.01091
rs139712229	AFR	0.01786
rs73925621	AFR	0.01587
rs72917723	AFR	0.01786
rs149665460	AFR	0.0248
rs141163767	AFR	0.01885
rs114979947	AFR	0.01091
rs370602524	AFR	0.01587
rs140615308	AFR	0.0119
rs115028002	AFR	0.01488
rs114785241	AFR	0.0377
rs148686103	AFR	0.01984
rs74078219	AFR	0.0129
rs75600638	AFR	0.0248
rs143259368	AFR	0.0129
rs868748157	AFR	0.01587
rs114223189	AFR	0.03472
rs139306451	AFR	0.02976
rs79500671	AFR	0.02679
rs78582903	AFR	0.02183
rs111803800	AFR	0.01786
rs189532272	AFR	0.01389
rs939312355	AFR	0.02778
rs61137405	AFR	0.02679
rs192654874	AFR	0.01984
rs146829393	AFR	0.0119
rs79639998	AFR	0.02976
rs76535185	AFR	0.01587
rs189758849	AFR	0.01091
rs150602581	AFR	0.01091
rs185159014	AFR	0.01091
rs7999855	AFR	0.01587
rs112975904	AFR	0.01687
rs457399	AFR	0.02877
rs183107365	AFR	0.01587
rs79904861	AFR	0.02976
rs75167456	AFR	0.02877
rs141523765	AFR	0.01587
rs2709311	AFR	0.01885
rs116809079	AFR	0.01687
rs142174126	AFR	0.04067
rs185738586	AFR	0.0119
rs566678800	AFR	0.02083
rs112381411	AFR	0.03571
rs1273204457	AFR	0.01786
rs76270359	AFR	0.01091
rs149178768	AFR	0.02183
rs574686917	AFR	0.02976
rs565300921	AFR	0.03373
rs73601073	AFR	0.02579
rs6981390	AFR	0.03571
rs77943497	AFR	0.03075
rs7227875	AFR	0.02083
rs114129124	AFR	0.01488
rs150380179	AFR	0.0248
rs115510716	AFR	0.01488
rs79277507	AFR	0.01488
rs146733855	AFR	0.03075
rs79579699	AFR	0.04663
rs140167950	AFR	0.03274
rs890485061	AFR	0.02183
rs185487380	AFR	0.01984
rs114540440	AFR	0.02877
rs116840408	AFR	0.02877
rs146873790	AFR	0.01885
rs115676285	AFR	0.02183
rs114218684	AFR	0.03075
rs78911639	AFR	0.03274
rs540363376	AFR	0.02778
rs114376468	AFR	0.02183
rs79186028	AFR	0.03472
rs74482435	AFR	0.0129
rs75561724	AFR	0.01786
rs146755260	AFR	0.01488
rs79618638	AFR	0.04365
rs146456698	AFR	0.04663
rs140191883	AFR	0.01091
rs115949354	AFR	0.0119
rs114010333	AFR	0.03671
rs139829996	AFR	0.02579
rs145852674	AFR	0.01091
rs77420858	AFR	0.01885
rs73199196	AFR	0.02183
rs116336580	AFR	0.0496
rs138708672	AFR	0.01587
rs77172782	AFR	0.04762
rs138304299	AFR	0.03274
rs116323496	AFR	0.01488
rs147251393	AFR	0.01786
rs79122455	AFR	0.02579
rs144140214	AFR	0.0119
rs12106452	AFR	0.01389
rs116477859	AFR	0.01389
rs192065534	AFR	0.01389
rs139645080	AFR	0.01389
rs78126993	AFR	0.04266
rs73829526	AFR	0.0119
rs115759525	AFR	0.04365
rs76202904	AFR	0.04563
rs1245762168	AFR	0.02183
rs113638327	AFR	0.04266
rs534935271	AFR	0.0129
rs115460276	AFR	0.01786
rs142251648	AFR	0.02282
rs114344306	AFR	0.02579
rs142578034	AFR	0.0129
rs560620942	AFR	0.02579
rs147234492	AFR	0.03373
rs57053570	AFR	0.01984
rs193144756	AFR	0.01687
rs115136668	AFR	0.03175
rs116566095	AFR	0.03274
rs571649154	AFR	0.01786
rs149861040	AFR	0.0377
rs146862592	AFR	0.02183
rs114281947	AFR	0.03274
rs80315043	AFR	0.02579
rs139788597	AFR	0.02083
rs150538239	AFR	0.01984
rs190991768	AFR	0.01091
rs116445490	AFR	0.0119
rs76295385	AFR	0.02778
rs73173983	AFR	0.03671
rs147985056	AFR	0.02579
rs149695965	AFR	0.04167
rs181430814	AFR	0.01885
rs75150032	AFR	0.02778
rs114208678	AFR	0.03274
rs189637680	AFR	0.01587
rs75642781	AFR	0.01984
rs9583731	AFR	0.02183
rs185893481	AFR	0.0119
rs8176892	AFR	0.02877
rs74507695	AFR	0.03472
rs182463143	AFR	0.01786
rs190074641	AFR	0.01389
rs147545358	AFR	0.0129
rs141163695	AFR	0.02679
rs183221771	AFR	0.01786
rs181397645	AFR	0.01389
rs72907995	AFR	0.02083
rs148267270	AFR	0.01488
rs116246481	AFR	0.02282
rs17334957	AFR	0.0119
rs12259428	AFR	0.03274
rs111365763	AFR	0.0119
rs146648715	AFR	0.01885
rs149092210	AFR	0.0129
rs139099546	AFR	0.0129
rs372825829	AFR	0.01091
rs139269419	AFR	0.01687
rs543119595	AFR	0.01488
rs142991288	AFR	0.02282
rs138260128	AFR	0.0248
rs115236017	AFR	0.01885
rs10062381	AFR	0.0119
rs114103625	AFR	0.03571
rs143680869	AFR	0.02083
rs1455283777	AFR	0.01786
rs73583997	AFR	0.02183
rs115138742	AFR	0.02778
rs115524978	AFR	0.03968
rs144780616	AFR	0.02083
rs78114109	AFR	0.01786
rs1447030805	AFR	0.01587
rs181100967	AFR	0.0119
rs139503852	AFR	0.03869
rs149959725	AFR	0.0119
rs138482078	AFR	0.0248
rs139540601	AFR	0.01587
rs147221341	AFR	0.01091
rs77857254	AFR	0.04663
rs150001097	AFR	0.01786
rs73371636	AFR	0.04365
rs567056521	AFR	0.02083
rs143108617	AFR	0.0248
rs116702244	AFR	0.02679
rs115432474	AFR	0.01587
rs148069795	AFR	0.02976
rs116529298	AFR	0.01091
rs1243034254	AFR	0.02183
rs145530457	AFR	0.01687
rs143011014	AFR	0.02282
rs1935918	AFR	0.0119
rs75505256	AFR	0.02282
rs149090959	AFR	0.04067
rs148899115	AFR	0.02183
rs17034693	AFR	0.03075
rs572577746	AFR	0.01091
rs113840662	AFR	0.01885
rs146849069	AFR	0.0119
rs138949320	AFR	0.01091
rs138047892	AFR	0.02976
rs140420066	AFR	0.02579
rs116299514	AFR	0.03274
rs149841811	AFR	0.01587
rs185087493	AFR	0.02183
rs115990598	AFR	0.04762
rs74106530	AFR	0.04167
rs151192424	AFR	0.01488
rs114541605	AFR	0.01587
rs138753068	AFR	0.0119
rs138517334	AFR	0.0129
rs543482312	AFR	0.0129
rs147281042	AFR	0.03075
rs150171800	AFR	0.02877
rs147637860	AFR	0.01091
rs150458874	AFR	0.0129
rs142572683	AFR	0.03075
rs190915184	AFR	0.0248
rs115151390	AFR	0.04663
rs186604721	AFR	0.01488
rs115742912	AFR	0.01885
rs141065721	AFR	0.01389
rs150507059	AFR	0.01885
rs188909308	AFR	0.02778
rs73068178	AFR	0.0377
rs182749440	AFR	0.02083
rs116295157	AFR	0.0129
rs142657974	AFR	0.0119
rs116388534	AFR	0.03968
rs34850928	AFR	0.02778
rs80179053	AFR	0.03472
rs192515604	AFR	0.01091
rs115429238	AFR	0.02282
rs139429536	AFR	0.0119
rs140327686	AFR	0.04563
rs80251260	AFR	0.01687
rs182724075	AFR	0.01488
rs11809342	AFR	0.01984
rs112277550	AFR	0.03075
rs148371532	AFR	0.01091
rs138702265	AFR	0.01587
rs56274619	AFR	0.0496
rs183052117	AFR	0.0129
rs6029382	AFR	0.02976
rs150597132	AFR	0.02083
rs564316287	AFR	0.0119
rs191436533	AFR	0.02282
rs149909393	AFR	0.01587
rs1862080	AFR	0.02679
rs28654463	AFR	0.0129
rs75023823	AFR	0.0129
rs142654697	AFR	0.01587
rs112551840	AFR	0.02083
rs78212261	AFR	0.02976
rs77731329	AFR	0.03274
rs144919361	AFR	0.01687
rs148852149	AFR	0.0129
rs187515623	AFR	0.01687
rs76904450	AFR	0.02083
rs114704114	AFR	0.02579
rs114834399	AFR	0.03571
rs1273129893	AFR	0.02083
rs114490516	AFR	0.02282
rs190050856	AFR	0.01091
rs78428779	AFR	0.01488
rs1326106684	AFR	0.01091
rs79043521	AFR	0.02083
rs116727413	AFR	0.01984
rs73387983	AFR	0.04167
rs139161613	AFR	0.01687
rs77124941	AFR	0.01488
rs146867777	AFR	0.02778
rs61150364	AFR	0.04663
rs189610173	AFR	0.04365
rs150609842	AFR	0.01091
rs115034827	AFR	0.01885
rs2233390	AFR	0.02579
rs114233468	AFR	0.0119
rs115040620	AFR	0.0119
rs1419705903	AFR	0.02679
rs58377348	AFR	0.03274
rs140952186	AFR	0.01091
rs1189602875	AFR	0.02381
rs145904040	AFR	0.01488
rs79448756	AFR	0.01389
rs73153395	AFR	0.01885
rs190584934	AFR	0.01389
rs116039115	AFR	0.02579
rs76620054	AFR	0.03075
rs375543836	AFR	0.01389
rs146595026	AFR	0.04067
rs182705990	AFR	0.01587
rs116096393	AFR	0.01389
rs140220201	AFR	0.01488
rs114459071	AFR	0.0119
rs551575604	AFR	0.03472
rs114216266	AFR	0.02083
rs1209495444	AFR	0.04861
rs114764285	AFR	0.01488
rs7122186	AFR	0.02877
rs116713190	AFR	0.03373
rs114253241	AFR	0.0129
rs12243636	AFR	0.01786
rs151189857	AFR	0.01389
rs1332162206	AFR	0.01687
rs139474744	AFR	0.04762
rs536103053	AFR	0.01389
rs142896932	AFR	0.02579
rs372785400	AFR	0.01389
rs113807300	AFR	0.01587
rs534279008	AFR	0.01488
rs114548311	AFR	0.04365
rs151114658	AFR	0.01885
rs139862584	AFR	0.01984
rs6685570	AFR	0.01786
rs368150199	AFR	0.02282
rs41416046	AFR	0.0377
rs115541599	AFR	0.0248
rs148252776	AFR	0.01885
rs116798338	AFR	0.01786
rs115325590	AFR	0.02282
rs115176365	AFR	0.02579
rs141467092	AFR	0.01091
rs111350165	AFR	0.04464
rs111947343	AFR	0.02183
rs73311786	AFR	0.01091
rs146480234	AFR	0.0377
rs1298970955	AFR	0.02679
rs73778328	AFR	0.02183
rs547593970	AFR	0.0248
rs183993366	AFR	0.02282
rs141782818	AFR	0.01984
rs141262732	AFR	0.01488
rs191390106	AFR	0.01389
rs545146202	AFR	0.02083
rs58909839	AFR	0.0248
rs113732270	AFR	0.02778
rs138084469	AFR	0.02083
rs114028886	AFR	0.0119
rs75424129	AFR	0.02579
rs150306013	AFR	0.01389
rs149156544	AFR	0.0119
rs141977579	AFR	0.0119
rs148354339	AFR	0.0119
rs140517250	AFR	0.0377
rs144482556	AFR	0.0119
rs148150303	AFR	0.01885
rs139563740	AFR	0.0248
rs114517359	AFR	0.01389
rs74844299	AFR	0.02183
rs1243345093	AFR	0.02381
rs145333038	AFR	0.01786
rs76324939	AFR	0.03274
rs144051626	AFR	0.02579
rs138171330	AFR	0.04167
rs72949222	AFR	0.01687
rs114400157	AFR	0.01488
rs140762205	AFR	0.02083
rs114117816	AFR	0.01885
rs77983471	AFR	0.0129
rs115767761	AFR	0.0377
rs116816710	AFR	0.03571
rs73854654	AFR	0.02381
rs111485425	AFR	0.02183
rs77114021	AFR	0.0496
rs115741656	AFR	0.03671
rs115649321	AFR	0.02679
rs141219520	AFR	0.02282
rs1018419052	AFR	0.01885
rs116772481	AFR	0.01687
rs142071833	AFR	0.01687
rs531843289	AFR	0.01091
rs78549856	AFR	0.03075
rs116571499	AFR	0.04464
rs142875500	AFR	0.04266
rs76722970	AFR	0.01984
rs370400435	AFR	0.01389
rs77076668	AFR	0.01687
rs114846472	AFR	0.0496
rs139602543	AFR	0.02381
rs77128760	AFR	0.03869
rs115246886	AFR	0.03075
rs188668559	AFR	0.0119
rs73547734	AFR	0.02381
rs10181585	AFR	0.01091
rs149334639	AFR	0.01587
rs12352371	AFR	0.03373
rs139334169	AFR	0.01687
rs139061816	AFR	0.02381
rs113981954	AFR	0.01488
rs150323315	AFR	0.02877
rs115051175	AFR	0.02183
rs141611192	AFR	0.01587
rs151270032	AFR	0.02778
rs182884615	AFR	0.04067
rs115334387	AFR	0.0377
rs180807289	AFR	0.01587
rs73049390	AFR	0.04266
rs181253799	AFR	0.01687
rs76591510	AFR	0.04663
rs116800213	AFR	0.04365
rs74660553	AFR	0.01786
rs141287091	AFR	0.01786
rs190301187	AFR	0.0129
rs59213027	AFR	0.04762
rs75905883	AFR	0.03472
rs75761696	AFR	0.02778
rs141290844	AFR	0.02183
rs150688203	AFR	0.04762
rs116443304	AFR	0.02877
rs113644226	AFR	0.01587
rs73294089	AFR	0.02877
rs61700314	AFR	0.0119
rs189495713	AFR	0.02083
rs114316740	AFR	0.03175
rs140903739	AFR	0.02183
rs115244406	AFR	0.02976
rs150887037	AFR	0.01687
rs149040616	AFR	0.01488
rs142216181	AFR	0.0119
rs58819262	AFR	0.01885
rs114631830	AFR	0.03671
rs59770547	AFR	0.01488
rs4899974	AFR	0.04663
rs10770296	AFR	0.01984
rs114590295	AFR	0.04563
rs148143362	AFR	0.02183
rs139327431	AFR	0.03571
rs74744057	AFR	0.03671
rs115125708	AFR	0.01091
rs57176610	AFR	0.04663
rs116195512	AFR	0.04266
rs58765619	AFR	0.02183
rs57187016	AFR	0.03075
rs76850434	AFR	0.04067
rs77383971	AFR	0.02679
rs530901078	AFR	0.01389
rs186214077	AFR	0.03075
rs145363892	AFR	0.01687
rs145184838	AFR	0.01091
rs112948709	AFR	0.01587
rs115063010	AFR	0.02976
rs113234623	AFR	0.04266
rs145611307	AFR	0.02679
rs190786858	AFR	0.01687
rs150130525	AFR	0.01786
rs139123980	AFR	0.02778
rs139898430	AFR	0.01488
rs114815596	AFR	0.03571
rs149928454	AFR	0.04067
rs56864244	AFR	0.04762
rs116429173	AFR	0.02976
rs75468789	AFR	0.04266
rs115223861	AFR	0.01786
rs3093181	AFR	0.04762
rs547891386	AFR	0.0119
rs138201990	AFR	0.01091
rs148125694	AFR	0.01091
rs113068949	AFR	0.03571
rs60213113	AFR	0.03571
rs112045497	AFR	0.04266
rs527753203	AFR	0.01091
rs74978772	AFR	0.03175
rs13359618	AFR	0.03373
rs111865448	AFR	0.02381
rs80308239	AFR	0.03075
rs138868667	AFR	0.04663
rs147254904	AFR	0.01091
rs6716193	AFR	0.02778
rs114496079	AFR	0.01587
rs140564025	AFR	0.02976
rs111764361	AFR	0.01587
rs73053999	AFR	0.03968
rs181911982	AFR	0.01687
rs114664083	AFR	0.04464
rs147531862	AFR	0.01885
rs16907709	AFR	0.0129
rs141010852	AFR	0.03571
rs4134866	AFR	0.03373
rs115373258	AFR	0.01687
rs2341173	AFR	0.02778
rs113913910	AFR	0.01786
rs116094325	AFR	0.01091
rs116115389	AFR	0.01885
rs114085217	AFR	0.04067
rs551806196	AFR	0.01091
rs141770480	AFR	0.02282
rs146419717	AFR	0.04067
rs77885003	AFR	0.02381
rs56683761	AFR	0.04266
rs962516621	AFR	0.02976
rs146903557	AFR	0.01091
rs146230761	AFR	0.01587
rs552635848	AFR	0.01091
rs144467374	AFR	0.01687
rs146567927	AFR	0.02183
rs7008322	AFR	0.02579
rs150848531	AFR	0.02183
rs114620856	AFR	0.03373
rs72958097	AFR	0.01091
rs111508243	AFR	0.02778
rs148603474	AFR	0.01587
rs138493715	AFR	0.02579
rs9479602	AFR	0.04266
rs372202474	AFR	0.01984
rs552528718	AFR	0.01587
rs146880058	AFR	0.01786
rs149460307	AFR	0.01984
rs72988035	AFR	0.01587
rs144658884	AFR	0.0496
rs115631928	AFR	0.02778
rs115995852	AFR	0.04861
rs76798224	AFR	0.04762
rs138332432	AFR	0.04861
rs140117913	AFR	0.02679
rs77882564	AFR	0.01389
rs548386781	AFR	0.01885
rs149216709	AFR	0.01687
rs150138084	AFR	0.01984
rs143002858	AFR	0.01091
rs187559705	AFR	0.0248
rs577563591	AFR	0.02183
rs148680792	AFR	0.01786
rs114567632	AFR	0.02579
rs73353603	AFR	0.01587
rs10041596	AFR	0.01885
rs75193599	AFR	0.0248
rs150497451	AFR	0.01488
rs116654575	AFR	0.03274
rs79552617	AFR	0.03571
rs191467140	AFR	0.04067
rs115871420	AFR	0.01488
rs144054211	AFR	0.0248
rs76455395	AFR	0.04266
rs139543889	AFR	0.0496
rs116745165	AFR	0.0248
rs73145017	AFR	0.01587
rs115846003	AFR	0.04563
rs186696365	AFR	0.02976
rs111599439	AFR	0.03571
rs181230275	AFR	0.02183
rs140809220	AFR	0.01687
rs138641991	AFR	0.01687
rs4552709	AFR	0.01786
rs148741665	AFR	0.04762
rs148461059	AFR	0.0129
rs80309878	AFR	0.02679
rs147189579	AFR	0.01687
rs139459292	AFR	0.02679
rs569159231	AFR	0.01091
rs141867983	AFR	0.0377
rs11198428	AFR	0.03274
rs116599321	AFR	0.01687
rs112324109	AFR	0.03571
rs114808985	AFR	0.04266
rs79064198	AFR	0.03571
rs188493390	AFR	0.02976
rs115636850	AFR	0.02282
rs182017738	AFR	0.02381
rs79421243	AFR	0.01984
rs182616292	AFR	0.01687
rs115343916	AFR	0.04266
rs149926960	AFR	0.02183
rs115151036	AFR	0.02976
rs114398908	AFR	0.02778
rs114597886	AFR	0.0496
rs150745813	AFR	0.03571
rs116005188	AFR	0.01687
rs141796022	AFR	0.01091
rs143975756	AFR	0.01587
rs116569869	AFR	0.0129
rs113997131	AFR	0.03274
rs112148709	AFR	0.02083
rs74559384	AFR	0.01687
rs75201005	AFR	0.03472
rs145698939	AFR	0.0129
rs76139074	AFR	0.02183
rs558185156	AFR	0.0129
rs114897354	AFR	0.04861
rs113566022	AFR	0.0129
rs188331636	AFR	0.01091
rs114049365	AFR	0.02679
rs143830875	AFR	0.01091
rs111970166	AFR	0.01091
rs7231655	AFR	0.01687
rs115847790	AFR	0.0119
rs529099235	AFR	0.01587
rs73750035	AFR	0.0119
rs371124515	AFR	0.0129
rs552823552	AFR	0.03274
rs114116733	AFR	0.01389
rs151321055	AFR	0.02282
rs112174538	AFR	0.02381
rs10023806	AFR	0.04563
rs78364782	AFR	0.02282
rs72871856	AFR	0.01389
rs139180978	AFR	0.01389
rs1453541832	AFR	0.0129
rs112344325	AFR	0.03373
rs138391563	AFR	0.0119
rs139123627	AFR	0.02083
rs571431676	AFR	0.03274
rs191711037	AFR	0.02381
rs79799744	AFR	0.04464
rs59771651	AFR	0.02579
rs566809833	AFR	0.01091
rs140024223	AFR	0.03869
rs113914944	AFR	0.04266
rs147339949	AFR	0.01488
rs112514250	AFR	0.01687
rs148556719	AFR	0.01687
rs9404197	AFR	0.03671
rs139766191	AFR	0.02183
rs111823361	AFR	0.04762
rs78646530	AFR	0.03373
rs143008090	AFR	0.03671
rs183831761	AFR	0.04266
rs146990188	AFR	0.0129
rs1462580155	AFR	0.0129
rs557071524	AFR	0.01786
rs186893555	AFR	0.01488
rs188402725	AFR	0.01389
rs77575334	AFR	0.01091
rs9754330	AFR	0.03571
rs111656374	AFR	0.01587
rs139440286	AFR	0.03175
rs73447367	AFR	0.03472
rs75772690	AFR	0.03274
rs140246886	AFR	0.02083
rs183783612	AFR	0.0248
rs148193556	AFR	0.01687
rs75443463	AFR	0.0129
rs190511169	AFR	0.02976
rs142352055	AFR	0.02183
rs149708585	AFR	0.03968
rs146822405	AFR	0.03274
rs77116377	AFR	0.04464
rs80110894	AFR	0.02679
rs116062043	AFR	0.04663
rs8179103	AFR	0.01786
rs184534382	AFR	0.0129
rs570533383	AFR	0.01091
rs190025524	AFR	0.04861
rs148500895	AFR	0.02579
rs79980412	AFR	0.0119
rs147128854	AFR	0.01488
rs76712582	AFR	0.04067
rs187533225	AFR	0.02778
rs115664603	AFR	0.04167
rs113486122	AFR	0.02183
rs115464505	AFR	0.03671
rs144664984	AFR	0.03075
rs148790630	AFR	0.02778
rs114027293	AFR	0.0129
rs115265869	AFR	0.02083
rs77844885	AFR	0.01091
rs540100170	AFR	0.0119
rs11107165	AFR	0.04167
rs28688367	AFR	0.03175
rs111379664	AFR	0.02282
rs138259112	AFR	0.01091
rs10049538	AFR	0.02083
rs142566556	AFR	0.01488
rs140368199	AFR	0.01885
rs149364345	AFR	0.04167
rs111281846	AFR	0.0129
rs146094525	AFR	0.04861
rs139933393	AFR	0.01687
rs148185503	AFR	0.01786
rs531854187	AFR	0.0119
rs146129473	AFR	0.01488
rs188031141	AFR	0.01091
rs143376083	AFR	0.0119
rs369676509	AFR	0.0119
rs191679222	AFR	0.01091
rs17875520	AFR	0.01687
rs184701164	AFR	0.01687
rs375772554	AFR	0.01885
rs116622315	AFR	0.01587
rs116066493	AFR	0.02778
rs116226591	AFR	0.0119
rs116652815	AFR	0.02877
rs78553501	AFR	0.01687
rs115173636	AFR	0.01389
rs74920226	AFR	0.01587
rs1302185435	AFR	0.02877
rs6707028	AFR	0.02679
rs75697713	AFR	0.02679
rs60661239	AFR	0.02679
rs113924478	AFR	0.02976
rs73448199	AFR	0.01389
rs149274792	AFR	0.0129
rs186326515	AFR	0.02877
rs74128899	AFR	0.02778
rs142080869	AFR	0.01091
rs186090698	AFR	0.01885
rs113981083	AFR	0.03175
rs192312850	AFR	0.03274
rs111584692	AFR	0.01984
rs112047245	AFR	0.0377
rs79290105	AFR	0.02183
rs142452532	AFR	0.03571
rs114052682	AFR	0.0119
rs7096503	AFR	0.0496
rs73740577	AFR	0.04464
rs144355310	AFR	0.02083
rs73833257	AFR	0.0129
rs185638169	AFR	0.02083
rs114663698	AFR	0.0119
rs148245880	AFR	0.02778
rs1336006915	AFR	0.01091
rs146974634	AFR	0.01389
rs139381177	AFR	0.01687
rs116717463	AFR	0.01091
rs186277907	AFR	0.0119
rs115027391	AFR	0.01984
rs142890333	AFR	0.0129
rs77728750	AFR	0.0377
rs111694532	AFR	0.02976
rs74047625	AFR	0.01389
rs147525084	AFR	0.04067
rs559484571	AFR	0.02183
rs114082002	AFR	0.02778
rs147072286	AFR	0.02679
rs61302789	AFR	0.03869
rs115418605	AFR	0.01488
rs113832086	AFR	0.01687
rs144809089	AFR	0.0119
rs191686598	AFR	0.01885
rs185713681	AFR	0.01587
rs73196433	AFR	0.04762
rs116182785	AFR	0.01587
rs139180311	AFR	0.01687
rs139131201	AFR	0.03075
rs149912616	AFR	0.0129
rs111924195	AFR	0.03175
rs55811235	AFR	0.01687
rs7526274	AFR	0.02778
rs115444128	AFR	0.04861
rs116389503	AFR	0.01389
rs149861847	AFR	0.01984
rs142178536	AFR	0.03274
rs114000025	AFR	0.02183
rs116444654	AFR	0.0119
rs142865340	AFR	0.01488
rs116818534	AFR	0.03075
rs60102614	AFR	0.03671
rs20442	AFR	0.0248
rs532391970	AFR	0.01091
rs151175786	AFR	0.02282
rs16943689	AFR	0.01687
rs116269994	AFR	0.01587
rs72864500	AFR	0.01687
rs144603631	AFR	0.02877
rs149317814	AFR	0.0129
rs115954395	AFR	0.02579
rs115119654	AFR	0.0248
rs114489479	AFR	0.04167
rs112855382	AFR	0.03075
rs137979891	AFR	0.0129
rs9583722	AFR	0.02579
rs147357483	AFR	0.0119
rs142229237	AFR	0.01786
rs568533989	AFR	0.01786
rs116290177	AFR	0.04861
rs74939393	AFR	0.03869
rs77748468	AFR	0.03571
rs575418726	AFR	0.0119
rs113360282	AFR	0.04365
rs146741230	AFR	0.01389
rs147651513	AFR	0.01091
rs138939172	AFR	0.03175
rs550542623	AFR	0.01687
rs115420330	AFR	0.02579
rs76158272	AFR	0.03968
rs116599130	AFR	0.03175
rs188886658	AFR	0.01488
rs149243055	AFR	0.02976
rs78981566	AFR	0.01786
rs75819266	AFR	0.01389
rs111244678	AFR	0.01091
rs116107310	AFR	0.02679
rs79394841	AFR	0.01885
rs73074754	AFR	0.03571
rs180877770	AFR	0.02381
rs148422052	AFR	0.03274
rs74153586	AFR	0.02976
rs115984417	AFR	0.01885
rs57304084	AFR	0.03571
rs115453229	AFR	0.03869
rs112592061	AFR	0.01786
rs1229612992	AFR	0.03571
rs377352936	AFR	0.01389
rs143263605	AFR	0.01488
rs115365906	AFR	0.02579
rs147905327	AFR	0.01885
rs79086574	AFR	0.03671
rs113909760	AFR	0.03472
rs113209207	AFR	0.02381
rs115413207	AFR	0.03175
rs144496914	AFR	0.02976
rs115841358	AFR	0.01786
rs115572554	AFR	0.04067
rs146387088	AFR	0.01488
rs111807891	AFR	0.02579
rs187098724	AFR	0.02579
rs113926513	AFR	0.01885
rs73264224	AFR	0.0377
rs79850462	AFR	0.04563
rs149993980	AFR	0.0129
rs58494010	AFR	0.04762
rs114934603	AFR	0.02381
rs114122586	AFR	0.02976
rs74954253	AFR	0.02877
rs115374342	AFR	0.02381
rs77073100	AFR	0.01587
rs140912978	AFR	0.01587
rs149669995	AFR	0.01885
rs114062762	AFR	0.04365
rs140886157	AFR	0.04167
rs187829796	AFR	0.01488
rs74955315	AFR	0.01687
rs142896203	AFR	0.01389
rs77241797	AFR	0.04663
rs6915824	AFR	0.01488
rs144151762	AFR	0.01587
rs139430930	AFR	0.0129
rs78216081	AFR	0.04067
rs147926322	AFR	0.01786
rs139644602	AFR	0.01786
rs73297723	AFR	0.01687
rs77788074	AFR	0.01587
rs143958217	AFR	0.01984
rs140343018	AFR	0.02381
rs115094034	AFR	0.02183
rs73011290	AFR	0.01687
rs115815256	AFR	0.04762
rs80131986	AFR	0.03373
rs192544269	AFR	0.01389
rs149988746	AFR	0.02083
rs113940254	AFR	0.01687
rs115253440	AFR	0.01091
rs553638419	AFR	0.01885
rs137904779	AFR	0.01091
rs16935248	AFR	0.02381
rs77281999	AFR	0.0119
rs76279648	AFR	0.03671
rs151121194	AFR	0.01091
rs1326862718	AFR	0.02579
rs140864362	AFR	0.04762
rs144096375	AFR	0.01091
rs185985253	AFR	0.01488
rs185710564	AFR	0.01885
rs146296431	AFR	0.0119
rs76422650	AFR	0.02679
rs116666820	AFR	0.04464
rs79995922	AFR	0.03075
rs535857790	AFR	0.01091
rs76740925	AFR	0.01885
rs116013494	AFR	0.04762
rs570104363	AFR	0.01587
rs74735681	AFR	0.04563
rs137856728	AFR	0.01687
rs569803509	AFR	0.01488
rs76229949	AFR	0.04365
rs181973411	AFR	0.02976
rs79522348	AFR	0.01488
rs142718290	AFR	0.01885
rs112903732	AFR	0.01587
rs73507151	AFR	0.01984
rs192117414	AFR	0.02183
rs116763905	AFR	0.0119
rs11181394	AFR	0.04365
rs185284812	AFR	0.01786
rs114281283	AFR	0.02579
rs115954313	AFR	0.03075
rs139944234	AFR	0.01687
rs10065548	AFR	0.01488
rs144971026	AFR	0.01984
rs148654830	AFR	0.01091
rs138042037	AFR	0.0119
rs182790271	AFR	0.0129
rs116501763	AFR	0.02381
rs75571491	AFR	0.01488
rs73507983	AFR	0.01984
rs8110631	AFR	0.04067
rs114038316	AFR	0.01488
rs865841147	AFR	0.02282
rs544348228	AFR	0.01488
rs540894426	AFR	0.01091
rs147004593	AFR	0.03274
rs140305593	AFR	0.0119
rs147998970	AFR	0.0129
rs28450025	AFR	0.02282
rs79221620	AFR	0.01389
rs145298187	AFR	0.01091
rs114515560	AFR	0.04861
rs56030270	AFR	0.01389
rs141153376	AFR	0.01687
rs151061421	AFR	0.0248
rs149288697	AFR	0.01488
rs147095018	AFR	0.02183
rs141710198	AFR	0.01389
rs140267879	AFR	0.04365
rs9960420	AFR	0.0119
rs139286406	AFR	0.0119
rs113238717	AFR	0.03472
rs11919165	AFR	0.01984
rs1365034084	AFR	0.01587
rs114727551	AFR	0.0119
rs114997030	AFR	0.01786
rs182134691	AFR	0.01786
rs138437969	AFR	0.01488
rs115939446	AFR	0.01885
rs80115946	AFR	0.02679
rs112241709	AFR	0.02083
rs189385914	AFR	0.01786
rs149252266	AFR	0.02083
rs149069140	AFR	0.0129
rs116012194	AFR	0.02083
rs115213666	AFR	0.0119
rs139466316	AFR	0.01091
rs6119696	AFR	0.02778
rs112556701	AFR	0.02282
rs144766704	AFR	0.0119
rs116168345	AFR	0.02083
rs142993337	AFR	0.01786
rs150447203	AFR	0.02381
rs112091399	AFR	0.01091
rs11836437	AFR	0.03472
rs182457589	AFR	0.01587
rs34694289	AFR	0.03472
rs11807369	AFR	0.0377
rs116325598	AFR	0.04762
rs150955911	AFR	0.0119
rs146142789	AFR	0.0119
rs139448355	AFR	0.02778
rs76848624	AFR	0.04167
rs148974297	AFR	0.0119
rs115647463	AFR	0.01488
rs114157615	AFR	0.01786
rs139006319	AFR	0.01389
rs9420085	AFR	0.03274
rs115055610	AFR	0.01488
rs143634648	AFR	0.01587
rs145774549	AFR	0.01488
rs56978675	AFR	0.04067
rs150261840	AFR	0.01091
rs184961740	AFR	0.0119
rs13146606	AFR	0.04563
rs562155469	AFR	0.01687
rs148049243	AFR	0.01786
rs75460373	AFR	0.04464
rs557150878	AFR	0.04464
rs539357409	AFR	0.01488
rs76488079	AFR	0.01091
rs185483744	AFR	0.0119
rs79018616	AFR	0.01984
rs144792782	AFR	0.0129
rs149791406	AFR	0.02579
rs149362541	AFR	0.02877
rs187341980	AFR	0.01984
rs371591772	AFR	0.04663
rs138281699	AFR	0.02083
rs61540527	AFR	0.01786
rs17156007	AFR	0.01091
rs114825331	AFR	0.02183
rs13408059	AFR	0.0119
rs72903822	AFR	0.04464
rs114488717	AFR	0.02381
rs187135002	AFR	0.01091
rs148901906	AFR	0.02282
rs143657733	AFR	0.02282
rs1162768261	AFR	0.01091
rs59637334	AFR	0.0248
rs144269741	AFR	0.02877
rs6894442	AFR	0.0129
rs144369258	AFR	0.01091
rs1393405075	AFR	0.04167
rs114922007	AFR	0.01786
rs11984584	AFR	0.01786
rs116358094	AFR	0.0248
rs737327	AFR	0.0496
rs75314710	AFR	0.01389
rs73084332	AFR	0.02778
rs182179957	AFR	0.01587
rs187508759	AFR	0.01488
rs78891516	AFR	0.01984
rs2065623	AFR	0.04861
rs186440841	AFR	0.02282
rs188816231	AFR	0.01885
rs920292381	AFR	0.01687
rs150320242	AFR	0.03968
rs150828718	AFR	0.0129
rs142322786	AFR	0.02083
rs114044709	AFR	0.04563
rs139570707	AFR	0.0119
rs141108223	AFR	0.01786
rs1457543690	AFR	0.03869
rs74898946	AFR	0.01786
rs114996494	AFR	0.03175
rs28396396	AFR	0.04861
rs189796642	AFR	0.01389
rs1382654679	AFR	0.01687
rs192373227	AFR	0.01488
rs140391414	AFR	0.01488
rs545144911	AFR	0.01091
rs184575631	AFR	0.01091
rs189343837	AFR	0.02381
rs146881365	AFR	0.01687
rs530761173	AFR	0.0248
rs77687599	AFR	0.01091
rs115839913	AFR	0.01885
rs115575046	AFR	0.0496
rs114047643	AFR	0.03175
rs56141318	AFR	0.02282
rs141017070	AFR	0.01488
rs145692671	AFR	0.03968
rs75464800	AFR	0.01091
rs142600866	AFR	0.02778
rs115469552	AFR	0.03175
rs11219317	AFR	0.0377
rs79777234	AFR	0.0248
rs114513911	AFR	0.02381
rs139329952	AFR	0.01488
rs115737096	AFR	0.01091
rs186679180	AFR	0.01687
rs11948729	AFR	0.0119
rs373610151	AFR	0.04266
rs180947848	AFR	0.0119
rs8190396	AFR	0.02679
rs144374367	AFR	0.0119
rs115456952	AFR	0.02282
rs143632349	AFR	0.0377
rs150916224	AFR	0.0129
rs141668012	AFR	0.0129
rs145555686	AFR	0.03571
rs138994101	AFR	0.04266
rs113516645	AFR	0.04167
rs193146640	AFR	0.02579
rs115930627	AFR	0.01786
rs192211157	AFR	0.01885
rs114457365	AFR	0.02778
rs138800740	AFR	0.02778
rs1441122888	AFR	0.02282
rs72857122	AFR	0.03075
rs866100631	AFR	0.03175
rs115765178	AFR	0.01984
rs58214107	AFR	0.01091
rs142506358	AFR	0.03373
rs142848804	AFR	0.0248
rs187301467	AFR	0.01389
rs116737146	AFR	0.04762
rs183531840	AFR	0.02778
rs1197853349	AFR	0.03968
rs114942064	AFR	0.02778
rs74879517	AFR	0.04067
rs146989313	AFR	0.01488
rs148132498	AFR	0.02183
rs116599422	AFR	0.0377
rs191112191	AFR	0.02381
rs146541207	AFR	0.01389
rs149791487	AFR	0.01091
rs7596490	AFR	0.01587
rs116661691	AFR	0.02083
rs115146132	AFR	0.01587
rs7920015	AFR	0.01488
rs75456542	AFR	0.02778
rs185079234	AFR	0.01091
rs114467131	AFR	0.01786
rs145764912	AFR	0.01389
rs115680879	AFR	0.02877
rs115735752	AFR	0.04167
rs116241630	AFR	0.03571
rs28435402	AFR	0.04365
rs533189477	AFR	0.01091
rs10078681	AFR	0.04067
rs116601369	AFR	0.0377
rs116369899	AFR	0.03472
rs75070876	AFR	0.02679
rs145425951	AFR	0.0129
rs61099239	AFR	0.03075
rs138267789	AFR	0.03472
rs116070394	AFR	0.02778
rs73945511	AFR	0.04861
rs143527267	AFR	0.02083
rs73933538	AFR	0.0119
rs150453655	AFR	0.03869
rs192490098	AFR	0.01488
rs140893578	AFR	0.01687
rs115764478	AFR	0.0119
rs10023275	AFR	0.02778
rs147688228	AFR	0.01984
rs13336579	AFR	0.02282
rs7758884	AFR	0.01488
rs80165326	AFR	0.02083
rs146941737	AFR	0.01885
rs144096347	AFR	0.01389
rs1249723549	AFR	0.01587
rs114223949	AFR	0.01885
rs9895805	AFR	0.04266
rs192525716	AFR	0.01786
rs138915167	AFR	0.02083
rs191959349	AFR	0.03671
rs137945776	AFR	0.01091
rs5996517	AFR	0.01389
rs191891872	AFR	0.04663
rs190921745	AFR	0.01488
rs140611926	AFR	0.01687
rs34396267	AFR	0.03671
rs147123494	AFR	0.0119
rs146358695	AFR	0.02083
rs76027634	AFR	0.02976
rs144299236	AFR	0.04365
rs116031226	AFR	0.02183
rs78045485	AFR	0.01488
rs116272130	AFR	0.01984
rs150620678	AFR	0.03075
rs38646	AFR	0.03869
rs145230059	AFR	0.03968
rs150608273	AFR	0.01786
rs116507909	AFR	0.0129
rs186617843	AFR	0.0119
rs116395970	AFR	0.02183
rs141613662	AFR	0.01984
rs151143460	AFR	0.02679
rs544092032	AFR	0.02579
rs115771224	AFR	0.01389
rs143554408	AFR	0.0119
rs77897747	AFR	0.02679
rs561169126	AFR	0.0129
rs557330389	AFR	0.03968
rs150662209	AFR	0.04563
rs57735821	AFR	0.01389
rs145252427	AFR	0.01984
rs115436347	AFR	0.04365
rs994829	AFR	0.04861
rs114846786	AFR	0.01389
rs115456106	AFR	0.01984
rs77887501	AFR	0.02579
rs186852628	AFR	0.02976
rs114843919	AFR	0.0129
rs145133022	AFR	0.03968
rs9878408	AFR	0.04365
rs149936659	AFR	0.01091
rs116229239	AFR	0.02381
rs116335535	AFR	0.04067
rs60148840	AFR	0.02381
rs189421702	AFR	0.01786
rs116627159	AFR	0.02083
rs114502084	AFR	0.02183
rs9983909	AFR	0.02282
rs116054283	AFR	0.0119
rs147076047	AFR	0.0248
rs193002425	AFR	0.0377
rs78450752	AFR	0.03571
rs186871459	AFR	0.01587
rs145101757	AFR	0.02183
rs145076001	AFR	0.01091
rs150445956	AFR	0.03274
rs114860304	AFR	0.03869
rs368177821	AFR	0.01587
rs146060967	AFR	0.01984
rs144298164	AFR	0.01488
rs76643390	AFR	0.02083
rs148566986	AFR	0.0119
rs150052420	AFR	0.01488
rs188058681	AFR	0.01488
rs564019690	AFR	0.0129
rs140322349	AFR	0.01091
rs189117867	AFR	0.01389
rs533384490	AFR	0.0119
rs75300634	AFR	0.03075
rs140503033	AFR	0.0248
rs116141136	AFR	0.04762
rs146946002	AFR	0.01786
rs151324764	AFR	0.04067
rs113621638	AFR	0.01587
rs143163204	AFR	0.02579
rs114370151	AFR	0.04365
rs146870915	AFR	0.01885
rs139359586	AFR	0.03571
rs149018037	AFR	0.04861
rs111949531	AFR	0.02877
rs182302206	AFR	0.01488
rs114691813	AFR	0.02877
rs138848102	AFR	0.01389
rs147617278	AFR	0.01091
rs142230169	AFR	0.01786
rs145645735	AFR	0.01091
rs79270197	AFR	0.02877
rs561136498	AFR	0.01389
rs114527448	AFR	0.03274
rs147362040	AFR	0.0129
rs73019567	AFR	0.02381
rs529939558	AFR	0.01587
rs142369283	AFR	0.01389
rs150697877	AFR	0.04266
rs148343904	AFR	0.01488
rs115699829	AFR	0.0248
rs57153157	AFR	0.03175
rs113203786	AFR	0.01389
rs111404022	AFR	0.0119
rs139021650	AFR	0.02877
rs145124536	AFR	0.01488
rs80224701	AFR	0.02679
rs182012164	AFR	0.03373
rs78498734	AFR	0.04762
rs149439567	AFR	0.02877
rs181805060	AFR	0.01091
rs148952204	AFR	0.01488
rs7914205	AFR	0.03571
rs145827977	AFR	0.0119
rs112889785	AFR	0.0119
rs115477022	AFR	0.04167
rs61032865	AFR	0.03373
rs143768296	AFR	0.03472
rs147001426	AFR	0.02877
rs114915051	AFR	0.03671
rs142089391	AFR	0.0248
rs79687401	AFR	0.03373
rs142836099	AFR	0.02083
rs143672381	AFR	0.03571
rs78318710	AFR	0.02976
rs73589069	AFR	0.01587
rs148718420	AFR	0.02579
rs150449256	AFR	0.01587
rs115789311	AFR	0.02877
rs141531576	AFR	0.02083
rs115258701	AFR	0.01786
rs6466805	AFR	0.04365
rs78047522	AFR	0.01885
rs533451716	AFR	0.0119
rs140336933	AFR	0.04861
rs534636811	AFR	0.01091
rs147188238	AFR	0.0119
rs189696717	AFR	0.02679
rs7764207	AFR	0.02282
rs74781506	AFR	0.02877
rs149428595	AFR	0.0119
rs28754688	AFR	0.04067
rs182980653	AFR	0.0129
rs11154969	AFR	0.02381
rs192654823	AFR	0.0129
rs114318157	AFR	0.0119
rs535259835	AFR	0.0119
rs9921690	AFR	0.02579
rs114011083	AFR	0.02083
rs115558437	AFR	0.02679
rs17121594	AFR	0.04861
rs190437094	AFR	0.01885
rs116285064	AFR	0.02679
rs705333	AFR	0.04365
rs116167261	AFR	0.03274
rs144325777	AFR	0.0119
rs113286848	AFR	0.04167
rs191398990	AFR	0.02282
rs115703254	AFR	0.04563
rs114669510	AFR	0.03968
rs17153508	AFR	0.03671
rs188530353	AFR	0.01389
rs142095236	AFR	0.03373
rs140054203	AFR	0.01488
rs141344292	AFR	0.01786
rs137885635	AFR	0.0129
rs114747654	AFR	0.0248
rs76152997	AFR	0.04067
rs140030811	AFR	0.02183
rs115743106	AFR	0.02976
rs61045493	AFR	0.0377
rs114255809	AFR	0.04464
rs148659732	AFR	0.02679
rs372845374	AFR	0.01587
rs188947154	AFR	0.01488
rs148582404	AFR	0.0119
rs190838990	AFR	0.01389
rs115460996	AFR	0.02381
rs143086356	AFR	0.01984
rs116330771	AFR	0.02976
rs148279152	AFR	0.01587
rs546187195	AFR	0.01984
rs144573605	AFR	0.01389
rs370228664	AFR	0.01786
rs141978772	AFR	0.01091
rs147853507	AFR	0.0129
rs185217447	AFR	0.02183
rs139496593	AFR	0.03274
rs149163328	AFR	0.01885
rs116684597	AFR	0.03571
rs181762039	AFR	0.01587
rs73680399	AFR	0.0129
rs114713450	AFR	0.03075
rs560981886	AFR	0.0496
rs116592478	AFR	0.02976
rs10400499	AFR	0.01984
rs7610994	AFR	0.0129
rs114410510	AFR	0.04365
rs147104177	AFR	0.01091
rs115094774	AFR	0.02976
rs564270393	AFR	0.01389
rs76844231	AFR	0.02579
rs60581719	AFR	0.0129
rs147527514	AFR	0.02183
rs115653187	AFR	0.01587
rs9623405	AFR	0.01488
rs191428844	AFR	0.01984
rs369565984	AFR	0.03671
rs114959608	AFR	0.02183
rs116077159	AFR	0.01488
rs184790402	AFR	0.02679
rs185184152	AFR	0.0248
rs112439395	AFR	0.01984
rs4499507	AFR	0.01389
rs142818460	AFR	0.01389
rs76167713	AFR	0.02778
rs76049009	AFR	0.01587
rs114164983	AFR	0.04464
rs115465384	AFR	0.02679
rs140816324	AFR	0.01091
rs116140868	AFR	0.04365
rs142363927	AFR	0.0119
rs189622683	AFR	0.0129
rs146681179	AFR	0.01587
rs111786586	AFR	0.0248
rs149583265	AFR	0.03968
rs138706433	AFR	0.0129
rs57050748	AFR	0.02083
rs142903166	AFR	0.02877
rs9950929	AFR	0.04067
rs2695062	AFR	0.04663
rs77722018	AFR	0.0248
rs115655018	AFR	0.0496
rs115407246	AFR	0.01587
rs115211123	AFR	0.02381
rs1358809276	AFR	0.01091
rs191060341	AFR	0.03274
rs146809846	AFR	0.01984
rs143150056	AFR	0.01091
rs78288414	AFR	0.02083
rs148252813	AFR	0.01687
rs9942796	AFR	0.0248
rs74911743	AFR	0.03274
rs147849745	AFR	0.02579
rs147181598	AFR	0.01587
rs28544025	AFR	0.04861
rs184623415	AFR	0.01786
rs114049467	AFR	0.03671
rs140639741	AFR	0.01587
rs78792300	AFR	0.04861
rs550279768	AFR	0.01091
rs7803563	AFR	0.03075
rs115016582	AFR	0.03075
rs145930687	AFR	0.0377
rs78772975	AFR	0.0248
rs115440166	AFR	0.03373
rs78192720	AFR	0.01786
rs116105131	AFR	0.03671
rs556651637	AFR	0.01885
rs148924272	AFR	0.01984
rs6762464	AFR	0.02183
rs369609153	AFR	0.01389
rs56014850	AFR	0.04663
rs74786978	AFR	0.03472
rs114530623	AFR	0.01091
rs574107761	AFR	0.01885
rs141468339	AFR	0.02579
rs546338618	AFR	0.01687
rs182892933	AFR	0.01091
rs139697192	AFR	0.01091
rs113712501	AFR	0.04266
rs75300450	AFR	0.0119
rs181703265	AFR	0.0119
rs116284007	AFR	0.02778
rs191400703	AFR	0.02976
rs191323336	AFR	0.02183
rs144336955	AFR	0.03671
rs140853418	AFR	0.04365
rs149633371	AFR	0.03472
rs149465433	AFR	0.02579
rs146470032	AFR	0.01587
rs141872575	AFR	0.02579
rs149029838	AFR	0.0248
rs147403597	AFR	0.04563
rs150991097	AFR	0.01091
rs185547055	AFR	0.02083
rs191521310	AFR	0.04067
rs145200097	AFR	0.01091
rs147280859	AFR	0.01091
rs148788565	AFR	0.01488
rs138096639	AFR	0.0119
rs141285695	AFR	0.03175
rs190913558	AFR	0.01389
rs149030065	AFR	0.03869
rs150397052	AFR	0.01687
rs80275335	AFR	0.04861
rs73383496	AFR	0.04762
rs561028857	AFR	0.0119
rs181230715	AFR	0.01786
rs148170087	AFR	0.01984
rs116469063	AFR	0.02282
rs115486497	AFR	0.02381
rs191481114	AFR	0.01091
rs145640869	AFR	0.02282
rs149836357	AFR	0.0129
rs377087636	AFR	0.01488
rs186376410	AFR	0.01885
rs146035305	AFR	0.01587
rs76508608	AFR	0.02381
rs1239931662	AFR	0.01488
rs138399189	AFR	0.01687
rs191275219	AFR	0.01488
rs114403368	AFR	0.04067
rs73004512	AFR	0.01488
rs115488325	AFR	0.0119
rs368650492	AFR	0.01091
rs116334703	AFR	0.01786
[truncated: 198,001+ more rows]

## Sheet: Table S2
Table S2. The panel of 250,000 SNPs specific to AFR, AMR, EAS, EUR and SAS populations.
rs139754883	AFR	0.01091
rs114743335	AFR	0.01587
rs183531830	AFR	0.0119
rs193030381	AFR	0.02183
rs190145297	AFR	0.01687
rs191770923	AFR	0.01587
rs72938903	AFR	0.04167
rs144535067	AFR	0.01389
rs57618120	AFR	0.01786
rs146143389	AFR	0.01488
rs112557954	AFR	0.01587
rs138461279	AFR	0.0129
rs114650341	AFR	0.01091
rs115625075	AFR	0.01885
rs142831907	AFR	0.04167
rs146231279	AFR	0.01488
rs146640932	AFR	0.01488
rs57859035	AFR	0.01786
rs188706816	AFR	0.03472
rs115601194	AFR	0.02679
rs76439251	AFR	0.04861
rs138432086	AFR	0.02183
rs16859403	AFR	0.03075
rs143074018	AFR	0.01587
rs112312459	AFR	0.01389
rs115733686	AFR	0.03571
rs114387298	AFR	0.02381
rs8111621	AFR	0.03571
rs74095953	AFR	0.01091
rs111279321	AFR	0.02183
rs143149893	AFR	0.01587
rs146325178	AFR	0.01488
rs73157612	AFR	0.01687
rs145418190	AFR	0.01091
rs144341212	AFR	0.02282
rs116195360	AFR	0.04067
rs115075706	AFR	0.02877
rs145972605	AFR	0.01885
rs115869185	AFR	0.02579
rs115906350	AFR	0.0129
rs73540659	AFR	0.01786
rs141132133	AFR	0.01687
rs491671	AFR	0.0496
rs113753571	AFR	0.02083
rs141447529	AFR	0.01786
rs13434122	AFR	0.03571
rs139837013	AFR	0.04167
rs76484023	AFR	0.03175
rs1216820200	AFR	0.04663
rs115955921	AFR	0.04266
rs73012461	AFR	0.02877
rs866594276	AFR	0.02183
rs143649598	AFR	0.01687
rs184568539	AFR	0.01389
rs150275956	AFR	0.0129
rs114949704	AFR	0.02679
rs181031033	AFR	0.01091
rs115727720	AFR	0.02381
rs76905867	AFR	0.02877
rs115204657	AFR	0.02976
rs74417203	AFR	0.03571
rs73717436	AFR	0.01488
rs115341893	AFR	0.03175
rs74132084	AFR	0.03968
rs142688025	AFR	0.01687
rs111301800	AFR	0.02877
rs113535400	AFR	0.01389
rs76790011	AFR	0.02381
rs7866287	AFR	0.01389
rs145834314	AFR	0.01687
rs77518311	AFR	0.03472
rs112587422	AFR	0.01091
rs1483980449	AFR	0.01091
rs144658312	AFR	0.02083
rs180751778	AFR	0.01984
rs538260395	AFR	0.02083
rs147000023	AFR	0.03274
rs115826614	AFR	0.01091
rs139963326	AFR	0.01091
rs115080696	AFR	0.02877
rs143976436	AFR	0.01091
rs116425910	AFR	0.04365
rs113889892	AFR	0.04167
rs113693637	AFR	0.02976
rs149683935	AFR	0.04167
rs544048856	AFR	0.04167
rs78115826	AFR	0.0496
rs111580254	AFR	0.01885
rs142602873	AFR	0.04266
rs529751061	AFR	0.01091
rs538433956	AFR	0.02877
rs191593481	AFR	0.01587
rs144199663	AFR	0.02778
rs115488362	AFR	0.0119
rs530837258	AFR	0.02381
rs188380942	AFR	0.01091
rs140090507	AFR	0.0119
rs12267554	AFR	0.03175
rs999477083	AFR	0.0119
rs73400948	AFR	0.03571
rs78727250	AFR	0.02183
rs116781781	AFR	0.02679
rs8178671	AFR	0.03671
rs188653125	AFR	0.01091
rs7509808	AFR	0.0129
rs142029727	AFR	0.02778
rs149067727	AFR	0.01389
rs72853895	AFR	0.0248
rs114450214	AFR	0.02083
rs558572270	AFR	0.0129
rs116258040	AFR	0.01687
rs6940043	AFR	0.04067
rs116314664	AFR	0.02679
rs115517624	AFR	0.01587
rs191534853	AFR	0.01488
rs59605538	AFR	0.01786
rs143558532	AFR	0.01091
rs16897971	AFR	0.03075
rs149571234	AFR	0.02679
rs59381582	AFR	0.03175
rs114562456	AFR	0.02381
rs73950403	AFR	0.03274
rs114025975	AFR	0.03472
rs151007418	AFR	0.0129
rs139168534	AFR	0.03869
rs6977374	AFR	0.02183
rs72929513	AFR	0.04762
rs7910021	AFR	0.0119
rs187901413	AFR	0.03671
rs140685103	AFR	0.01389
rs551315079	AFR	0.02381
rs190430669	AFR	0.01091
rs115998839	AFR	0.01389
rs145009975	AFR	0.0119
rs181581030	AFR	0.01389
rs4658400	AFR	0.03671
rs74349389	AFR	0.02183
rs16854397	AFR	0.02976
rs147953438	AFR	0.02976
rs144593013	AFR	0.01984
rs113750345	AFR	0.0129
rs114331859	AFR	0.0119
rs147732904	AFR	0.0119
rs1218682067	AFR	0.01786
rs7860897	AFR	0.02976
rs191958950	AFR	0.01091
rs182181580	AFR	0.01984
rs28410335	AFR	0.01091
rs147136379	AFR	0.03571
rs11807769	AFR	0.0248
rs116244475	AFR	0.02877
rs1408349293	AFR	0.02083
rs140177137	AFR	0.01091
rs370809461	AFR	0.04266
rs187286230	AFR	0.04067
rs138371306	AFR	0.03472
rs6499101	AFR	0.02083
rs75957924	AFR	0.03373
rs150404951	AFR	0.01687
rs182180530	AFR	0.02579
rs567742517	AFR	0.03373
rs192524395	AFR	0.01091
rs112681634	AFR	0.0119
rs141687873	AFR	0.01984
rs143143333	AFR	0.02679
rs573433220	AFR	0.01091
rs144441246	AFR	0.01687
rs190706295	AFR	0.01091
rs112588518	AFR	0.03075
rs138157458	AFR	0.03472
rs138679712	AFR	0.01885
rs13421775	AFR	0.04663
rs145716670	AFR	0.01687
rs144311068	AFR	0.04167
rs115227692	AFR	0.03571
rs192678389	AFR	0.02381
rs138811601	AFR	0.03274
rs73908849	AFR	0.01885
rs73795769	AFR	0.01885
rs111545609	AFR	0.04464
rs551912151	AFR	0.01687
rs114012194	AFR	0.02282
rs113998914	AFR	0.01786
rs111317228	AFR	0.04464
rs75680092	AFR	0.03373
rs137966487	AFR	0.01587
rs7825398	AFR	0.01885
rs73400124	AFR	0.01984
rs60672123	AFR	0.02381
rs141672647	AFR	0.0248
rs140315899	AFR	0.02083
rs139307447	AFR	0.02778
rs112011728	AFR	0.03571
rs9974561	AFR	0.01687
rs115300527	AFR	0.02976
rs139616041	AFR	0.02183
rs139232886	AFR	0.02679
rs116302687	AFR	0.0119
rs116546326	AFR	0.01786
rs78400801	AFR	0.03274
rs10417701	AFR	0.04663
rs140649257	AFR	0.01091
rs1481537344	AFR	0.01786
rs75036626	AFR	0.02381
rs145537059	AFR	0.02679
rs113338551	AFR	0.02579
rs16959538	AFR	0.01687
rs535117459	AFR	0.01389
rs11184697	AFR	0.01488
rs115588062	AFR	0.03671
rs115355788	AFR	0.02778
rs60981161	AFR	0.01091
rs116538615	AFR	0.02083
rs138540782	AFR	0.01587
rs1253150811	AFR	0.01587
rs186182176	AFR	0.04067
rs149801960	AFR	0.03869
rs193052701	AFR	0.04167
rs76873607	AFR	0.02579
rs566620901	AFR	0.01389
rs79258775	AFR	0.03869
rs575944367	AFR	0.0129
rs111848073	AFR	0.02183
rs150448991	AFR	0.02877
rs144528131	AFR	0.01091
rs79989213	AFR	0.02183
rs74690399	AFR	0.0377
rs141253055	AFR	0.02976
rs148153150	AFR	0.01984
rs184483999	AFR	0.02083
rs149542694	AFR	0.01587
rs74909882	AFR	0.02679
rs188275749	AFR	0.01687
rs189198818	AFR	0.0119
rs541973032	AFR	0.0129
rs146073000	AFR	0.02381
rs74731792	AFR	0.03571
rs148397386	AFR	0.02282
rs148905370	AFR	0.01091
rs139851527	AFR	0.02579
rs112846545	AFR	0.02679
rs147140124	AFR	0.03175
rs189184668	AFR	0.02579
rs73772447	AFR	0.03274
rs116587781	AFR	0.02183
rs565693743	AFR	0.02579
rs1415355	AFR	0.02976
rs186489671	AFR	0.01091
rs112686057	AFR	0.01091
rs6544369	AFR	0.03968
rs186138115	AFR	0.01091
rs144543530	AFR	0.03075
rs114133001	AFR	0.0129
rs139223477	AFR	0.02083
rs16939684	AFR	0.01687
rs116048585	AFR	0.03472
rs77590801	AFR	0.0496
rs114321850	AFR	0.02579
rs116656921	AFR	0.04663
rs75408427	AFR	0.01984
rs7447213	AFR	0.01885
rs181191238	AFR	0.01488
rs73548753	AFR	0.03571
rs116679705	AFR	0.04464
rs73818251	AFR	0.04563
rs192328992	AFR	0.01786
rs7799462	AFR	0.01091
rs9827370	AFR	0.04266
rs192354994	AFR	0.01389
rs138316895	AFR	0.02976
rs143928371	AFR	0.0129
rs116628606	AFR	0.02778
rs115725672	AFR	0.02183
rs16915658	AFR	0.01786
rs141306362	AFR	0.02778
rs115442476	AFR	0.0377
rs147705808	AFR	0.01786
rs112990259	AFR	0.04167
rs147118622	AFR	0.01687
rs79244956	AFR	0.02282
rs111840127	AFR	0.01587
rs138191016	AFR	0.01488
rs1379942290	AFR	0.0129
rs111246646	AFR	0.03472
rs115927541	AFR	0.02877
rs74969542	AFR	0.01488
rs147048873	AFR	0.02381
rs141517597	AFR	0.0248
rs149637826	AFR	0.0119
rs145477597	AFR	0.02083
rs115051649	AFR	0.03274
rs114297855	AFR	0.01687
rs78332045	AFR	0.01984
rs116125985	AFR	0.01389
rs74378802	AFR	0.0496
rs60678181	AFR	0.01687
rs79165657	AFR	0.03968
rs193051412	AFR	0.02083
rs924524790	AFR	0.01488
rs114460413	AFR	0.02976
rs139387711	AFR	0.01687
rs116004945	AFR	0.01488
rs146744943	AFR	0.0248
rs114598181	AFR	0.02976
rs143000960	AFR	0.01885
rs547077278	AFR	0.01488
rs115542690	AFR	0.03968
rs115316640	AFR	0.02976
rs73040615	AFR	0.03571
rs1013212625	AFR	0.01687
rs77765938	AFR	0.01488
rs148939162	AFR	0.01885
rs114080020	AFR	0.04464
rs182561365	AFR	0.01786
rs150572623	AFR	0.02083
rs75480015	AFR	0.02083
rs141586647	AFR	0.01091
rs75930245	AFR	0.02282
rs146288501	AFR	0.01786
rs116136282	AFR	0.03274
rs57136882	AFR	0.03075
rs188643424	AFR	0.01091
rs9835864	AFR	0.02282
rs146801883	AFR	0.0119
rs149758845	AFR	0.01687
rs145039796	AFR	0.02579
rs73603981	AFR	0.02381
rs78321664	AFR	0.03175
rs13375107	AFR	0.01786
rs138831968	AFR	0.01389
rs150153657	AFR	0.0119
rs112476727	AFR	0.01984
rs544648687	AFR	0.01587
rs11946252	AFR	0.02381
rs138383581	AFR	0.03571
rs7337708	AFR	0.0129
rs925205239	AFR	0.01091
rs7697833	AFR	0.03968
rs116176552	AFR	0.01885
rs139803351	AFR	0.04365
rs1316993606	AFR	0.0248
rs192077490	AFR	0.01091
rs79187152	AFR	0.01984
rs190991477	AFR	0.03274
rs182962181	AFR	0.01389
rs141686353	AFR	0.01786
rs114564867	AFR	0.02976
rs142011810	AFR	0.01786
rs78060000	AFR	0.02083
rs143208070	AFR	0.0129
rs74699773	AFR	0.04663
rs115519712	AFR	0.03274
rs146162329	AFR	0.0119
rs142873145	AFR	0.01091
rs182323164	AFR	0.03671
rs76578950	AFR	0.03472
rs73642085	AFR	0.03472
rs116297754	AFR	0.03175
rs74477957	AFR	0.04266
rs140752625	AFR	0.01786
rs74557800	AFR	0.04563
rs139195291	AFR	0.02083
rs116371773	AFR	0.01885
rs147438546	AFR	0.03968
rs140366103	AFR	0.0129
rs80138059	AFR	0.02579
rs115304729	AFR	0.03373
rs544417620	AFR	0.01587
rs77022210	AFR	0.04067
rs76200339	AFR	0.02877
rs74049136	AFR	0.03075
rs187965903	AFR	0.0119
rs115722309	AFR	0.03571
rs143592839	AFR	0.01885
rs181349511	AFR	0.0119
rs150862056	AFR	0.01091
rs115180538	AFR	0.0248
rs115429280	AFR	0.04266
rs79629879	AFR	0.01984
rs10256639	AFR	0.0248
rs77543616	AFR	0.02877
rs1206494066	AFR	0.01389
rs80035908	AFR	0.02877
rs73739138	AFR	0.04861
rs115065752	AFR	0.04563
rs145036146	AFR	0.02083
rs138348794	AFR	0.01091
rs7797498	AFR	0.03175
rs114928026	AFR	0.01587
rs191194522	AFR	0.01488
rs180764380	AFR	0.0129
rs189472684	AFR	0.0129
rs74025246	AFR	0.02183
rs116329964	AFR	0.01389
rs115327290	AFR	0.02282
rs74095340	AFR	0.01786
rs548414339	AFR	0.01091
rs1040549178	AFR	0.04464
rs149008464	AFR	0.03968
rs17865464	AFR	0.01984
rs150103487	AFR	0.02083
rs148146015	AFR	0.02679
rs114137728	AFR	0.01389
rs57388033	AFR	0.0377
rs16890817	AFR	0.01389
rs113856721	AFR	0.03274
rs114532060	AFR	0.01885
rs192563904	AFR	0.02877
rs113561380	AFR	0.02579
rs73381279	AFR	0.01687
rs143530382	AFR	0.01786
rs12110352	AFR	0.01984
rs116104470	AFR	0.0248
rs150897965	AFR	0.02877
rs142468008	AFR	0.03968
rs7629509	AFR	0.02282
rs1173359980	AFR	0.01091
rs370119853	AFR	0.01786
rs571786011	AFR	0.0129
rs6987840	AFR	0.01786
rs185525221	AFR	0.01389
rs546692252	AFR	0.01786
rs532246093	AFR	0.01389
rs148051324	AFR	0.01488
rs190371445	AFR	0.0129
rs75649522	AFR	0.02778
rs188365295	AFR	0.03472
rs114977622	AFR	0.03571
rs535235674	AFR	0.0129
rs143265421	AFR	0.01091
rs115454000	AFR	0.03075
rs8128369	AFR	0.04663
rs28552956	AFR	0.01687
rs144067890	AFR	0.03869
rs142575146	AFR	0.03075
rs145419558	AFR	0.01984
rs148562391	AFR	0.02976
rs148399268	AFR	0.01091
rs540892509	AFR	0.02083
rs139402041	AFR	0.01389
rs145867850	AFR	0.02778
rs1206805800	AFR	0.03968
rs149972550	AFR	0.0129
rs9470254	AFR	0.04563
rs114715017	AFR	0.02083
rs79846974	AFR	0.0496
rs73477858	AFR	0.01389
rs114715055	AFR	0.01091
rs139416594	AFR	0.01984
rs113017247	AFR	0.01091
rs73708049	AFR	0.0496
rs182214468	AFR	0.01091
rs56397500	AFR	0.03869
rs77830181	AFR	0.01786
rs552462479	AFR	0.0248
rs1208361221	AFR	0.03671
rs140746219	AFR	0.0129
rs140229780	AFR	0.04067
rs147151177	AFR	0.02183
rs75942643	AFR	0.02381
rs115501884	AFR	0.0496
rs80182923	AFR	0.02778
rs114214339	AFR	0.01984
rs190619537	AFR	0.01091
rs116008379	AFR	0.02083
rs60603211	AFR	0.04663
rs1403428629	AFR	0.01786
rs10109486	AFR	0.03671
rs146699629	AFR	0.02381
rs146035695	AFR	0.0119
rs73692525	AFR	0.02877
rs113515626	AFR	0.04067
rs16968703	AFR	0.02083
rs73778348	AFR	0.03869
rs115927813	AFR	0.03671
rs12121541	AFR	0.01984
rs550637342	AFR	0.01587
rs148434382	AFR	0.02183
rs115694371	AFR	0.01885
rs74636875	AFR	0.03869
rs10124485	AFR	0.02877
rs150762216	AFR	0.01984
rs192103010	AFR	0.0119
rs144030555	AFR	0.03671
rs145825001	AFR	0.01687
rs146961296	AFR	0.0377
rs116318072	AFR	0.02679
rs530756349	AFR	0.0129
rs143486741	AFR	0.02183
rs79223024	AFR	0.02183
rs141791317	AFR	0.03968
rs78637407	AFR	0.04067
rs138453531	AFR	0.01091
rs112359268	AFR	0.03571
rs116257588	AFR	0.01091
rs141269022	AFR	0.02083
rs187938892	AFR	0.0119
rs149016158	AFR	0.01984
rs140525283	AFR	0.01389
rs74745403	AFR	0.04167
rs115948417	AFR	0.02083
rs149940092	AFR	0.0119
rs7911044	AFR	0.01984
rs140873406	AFR	0.02381
rs57036867	AFR	0.02381
rs77402336	AFR	0.04167
rs552581177	AFR	0.01687
rs2464376	AFR	0.01091
rs138831748	AFR	0.02183
rs115716675	AFR	0.02579
rs141226290	AFR	0.03274
rs148052824	AFR	0.01091
rs13431402	AFR	0.0248
rs116582040	AFR	0.02579
rs138345218	AFR	0.0119
rs148745094	AFR	0.01587
rs139011552	AFR	0.01389
rs149052763	AFR	0.01587
rs537209372	AFR	0.01091
rs138046240	AFR	0.01389
rs535162204	AFR	0.0129
rs149721526	AFR	0.01587
rs114665445	AFR	0.0248
rs146267589	AFR	0.01091
rs4465004	AFR	0.04167
rs1246344	AFR	0.02381
rs11987827	AFR	0.02282
rs140680026	AFR	0.01687
rs142306030	AFR	0.01389
rs189004252	AFR	0.02381
rs535866244	AFR	0.01091
rs114892583	AFR	0.01885
rs148352078	AFR	0.0119
rs853635	AFR	0.02679
rs140173367	AFR	0.01885
rs146973149	AFR	0.0119
rs567271823	AFR	0.02579
rs144181600	AFR	0.01984
rs193122931	AFR	0.01687
rs184941141	AFR	0.0129
rs76868418	AFR	0.04464
rs146304264	AFR	0.04663
rs144594546	AFR	0.01687
rs60878576	AFR	0.01389
rs142201720	AFR	0.03869
rs185440214	AFR	0.02083
rs79072523	AFR	0.03373
rs554041720	AFR	0.01488
rs528848512	AFR	0.01091
rs113376845	AFR	0.0129
rs191827281	AFR	0.01786
rs80027789	AFR	0.03869
rs78832273	AFR	0.02083
rs565552428	AFR	0.0119
rs2847364	AFR	0.04365
rs148352085	AFR	0.02183
rs192265382	AFR	0.01389
rs193286743	AFR	0.0129
rs111960631	AFR	0.0129
rs140649845	AFR	0.01587
rs56198693	AFR	0.01885
rs146489987	AFR	0.04067
rs116347117	AFR	0.04266
rs150173453	AFR	0.01786
rs191556825	AFR	0.01687
rs114411850	AFR	0.02183
rs77091779	AFR	0.02083
rs141834847	AFR	0.03869
rs148873121	AFR	0.0377
rs185640545	AFR	0.01091
rs73100816	AFR	0.01488
rs111798929	AFR	0.02083
rs149765816	AFR	0.03671
rs17035126	AFR	0.04464
rs189145449	AFR	0.01488
rs377691307	AFR	0.0119
rs74143417	AFR	0.01786
rs138125936	AFR	0.0129
rs113351426	AFR	0.02183
rs7582661	AFR	0.01091
rs189701388	AFR	0.03671
rs575895088	AFR	0.01091
rs143398904	AFR	0.01488
rs60301250	AFR	0.02083
rs74078295	AFR	0.01091
rs193126220	AFR	0.01687
rs75789839	AFR	0.04167
rs115735818	AFR	0.02579
rs573999557	AFR	0.01091
rs188943582	AFR	0.0119
rs138613346	AFR	0.02679
rs143360906	AFR	0.02778
rs7115656	AFR	0.01786
rs145143868	AFR	0.04365
rs78648954	AFR	0.01786
rs145621222	AFR	0.01091
rs193098615	AFR	0.01488
rs140138694	AFR	0.03274
rs139730992	AFR	0.02282
rs1308601050	AFR	0.01091
rs148835422	AFR	0.02083
rs114024645	AFR	0.03571
rs112518509	AFR	0.0129
rs113170400	AFR	0.01488
rs74700791	AFR	0.04365
rs73729681	AFR	0.03175
rs180677770	AFR	0.01091
rs149780477	AFR	0.0248
rs78555105	AFR	0.03075
rs146694666	AFR	0.01091
rs74973845	AFR	0.01389
rs187316222	AFR	0.02183
rs145972624	AFR	0.0119
rs112032388	AFR	0.04266
rs73301805	AFR	0.04861
rs56122033	AFR	0.03175
rs116660870	AFR	0.0129
rs537669306	AFR	0.0129
rs142001539	AFR	0.01389
rs74791807	AFR	0.04365
rs148871097	AFR	0.02381
rs146858821	AFR	0.01488
rs189662203	AFR	0.02083
rs113649742	AFR	0.03472
rs114214533	AFR	0.04067
rs1352940202	AFR	0.03373
rs112086283	AFR	0.02976
rs183696766	AFR	0.02679
rs7755176	AFR	0.02778
rs6711204	AFR	0.0496
rs144446758	AFR	0.03274
rs111379894	AFR	0.02579
rs114014710	AFR	0.01587
rs188229971	AFR	0.01587
rs141315108	AFR	0.02381
rs137908379	AFR	0.03373
rs139173820	AFR	0.03571
rs116405936	AFR	0.02183
rs149188331	AFR	0.01786
rs114557889	AFR	0.03671
rs114757101	AFR	0.04167
rs28714542	AFR	0.02381
rs143517395	AFR	0.02679
rs12058142	AFR	0.03175
rs189313729	AFR	0.02083
rs116083988	AFR	0.03274
rs114608082	AFR	0.02083
rs111482621	AFR	0.04266
rs11226378	AFR	0.0496
rs190680805	AFR	0.02579
rs111942167	AFR	0.01984
rs7546608	AFR	0.0129
rs76870731	AFR	0.01687
rs149211446	AFR	0.04365
rs116793277	AFR	0.04266
rs183148927	AFR	0.01091
rs76744051	AFR	0.03274
rs144909290	AFR	0.0129
rs141967454	AFR	0.02778
rs146775631	AFR	0.01687
rs77887909	AFR	0.02679
rs116425573	AFR	0.02183
rs78018776	AFR	0.01091
rs116746114	AFR	0.01389
rs9966511	AFR	0.04365
rs113002717	AFR	0.03869
rs17883142	AFR	0.0496
rs545517736	AFR	0.0129
rs79631791	AFR	0.01488
rs116346004	AFR	0.02579
rs145533675	AFR	0.04365
rs189509442	AFR	0.01091
rs530999865	AFR	0.0129
rs185879165	AFR	0.01091
rs116240424	AFR	0.01786
rs78610161	AFR	0.02778
rs138615330	AFR	0.0129
rs115065478	AFR	0.01786
rs59079273	AFR	0.02778
rs113724188	AFR	0.03671
rs114674244	AFR	0.01389
rs141174373	AFR	0.01786
rs77241095	AFR	0.02183
rs114061289	AFR	0.03869
rs114386439	AFR	0.01687
rs60734189	AFR	0.0248
rs187471048	AFR	0.01885
rs147687791	AFR	0.02183
rs867958478	AFR	0.01587
rs115535086	AFR	0.01091
rs140023543	AFR	0.0119
rs75882167	AFR	0.02778
rs146408887	AFR	0.01885
rs113135966	AFR	0.03671
rs115431462	AFR	0.01389
rs115532451	AFR	0.01885
rs145561840	AFR	0.02083
rs147031794	AFR	0.0129
rs554393355	AFR	0.0119
rs138332986	AFR	0.01091
rs115105149	AFR	0.02778
rs77966848	AFR	0.0129
rs576199008	AFR	0.04266
rs151219295	AFR	0.04266
rs75111127	AFR	0.03075
rs115687658	AFR	0.0119
rs141553071	AFR	0.01687
rs139875443	AFR	0.03175
rs145922672	AFR	0.04365
rs146897864	AFR	0.0119
rs144939383	AFR	0.02183
rs140669271	AFR	0.01091
rs191913314	AFR	0.01885
rs576300552	AFR	0.01091
rs191067537	AFR	0.01587
rs185800812	AFR	0.01587
rs4404654	AFR	0.02381
rs113996836	AFR	0.02381
rs75621457	AFR	0.04167
rs192956241	AFR	0.03968
rs58263254	AFR	0.02381
rs189941421	AFR	0.01786
rs149761051	AFR	0.01091
rs115035261	AFR	0.02183
rs566196589	AFR	0.02679
rs150601395	AFR	0.0129
rs182490296	AFR	0.02778
rs186773804	AFR	0.0119
rs139699422	AFR	0.02381
rs148824841	AFR	0.01587
rs17143830	AFR	0.01389
rs140500053	AFR	0.0119
rs114519771	AFR	0.01488
rs140443863	AFR	0.01488
rs193191680	AFR	0.01587
rs183190626	AFR	0.0129
rs148199714	AFR	0.01587
rs73273973	AFR	0.02877
rs139217696	AFR	0.01091
rs148574925	AFR	0.01687
rs114896775	AFR	0.03571
rs75962286	AFR	0.01786
rs74955451	AFR	0.03968
rs145271639	AFR	0.01587
rs140745037	AFR	0.0119
rs75896105	AFR	0.02877
rs190235532	AFR	0.0129
rs115705175	AFR	0.01687
rs115017998	AFR	0.0129
rs79300466	AFR	0.02183
rs116564987	AFR	0.02877
rs151322039	AFR	0.01687
rs144868402	AFR	0.01984
rs139791151	AFR	0.01587
rs189512485	AFR	0.01885
rs142951752	AFR	0.0129
rs148347654	AFR	0.0129
rs542912788	AFR	0.01488
rs191731871	AFR	0.01687
rs11016680	AFR	0.03472
rs77066314	AFR	0.04167
rs149776778	AFR	0.03571
rs150405247	AFR	0.01885
rs189545801	AFR	0.03274
rs75959229	AFR	0.01587
rs115462206	AFR	0.02282
rs150729527	AFR	0.03472
rs150291259	AFR	0.01984
rs138433152	AFR	0.01389
rs145126397	AFR	0.02381
rs139197343	AFR	0.03075
rs73336573	AFR	0.02778
rs28612198	AFR	0.02877
rs145018953	AFR	0.0119
rs75004352	AFR	0.01885
rs113061709	AFR	0.03968
rs192039332	AFR	0.0119
rs140085486	AFR	0.02976
rs139848594	AFR	0.01786
rs73794334	AFR	0.04167
rs148741847	AFR	0.0129
rs150900685	AFR	0.01687
rs74073322	AFR	0.01885
rs373450001	AFR	0.03671
rs143067755	AFR	0.02877
rs140302516	AFR	0.03274
rs116694401	AFR	0.0248
rs116484894	AFR	0.03968
rs146342003	AFR	0.01091
rs187076686	AFR	0.01091
rs77377385	AFR	0.04663
rs539923461	AFR	0.0119
rs74963712	AFR	0.02679
rs186656858	AFR	0.01091
rs543735140	AFR	0.01091
rs149720495	AFR	0.0129
rs116492620	AFR	0.0248
rs144057553	AFR	0.01786
rs114672698	AFR	0.03175
rs534786010	AFR	0.03869
rs540822287	AFR	0.01389
rs145180114	AFR	0.03373
rs183697550	AFR	0.01687
rs144805420	AFR	0.01488
rs184785731	AFR	0.0129
rs12073368	AFR	0.0129
rs114180244	AFR	0.0377
rs186820731	AFR	0.01786
rs75372991	AFR	0.04167
rs114272527	AFR	0.01587
rs77184496	AFR	0.02282
rs114126608	AFR	0.02679
rs151309124	AFR	0.02877
rs182055958	AFR	0.0129
rs559847512	AFR	0.01587
rs188428506	AFR	0.01389
rs3731100	AFR	0.02183
rs59317224	AFR	0.02183
rs78073213	AFR	0.04563
rs189451876	AFR	0.01091
rs146593406	AFR	0.01091
rs116265147	AFR	0.02877
rs113834487	AFR	0.01587
rs149679234	AFR	0.0248
rs150356172	AFR	0.02083
rs530138831	AFR	0.01091
rs112509920	AFR	0.02282
rs115845691	AFR	0.02381
rs28461632	AFR	0.04563
rs144444226	AFR	0.01488
rs116026202	AFR	0.02877
rs140014681	AFR	0.01389
rs902150040	AFR	0.01091
rs34782049	AFR	0.04167
rs144779214	AFR	0.02877
rs78801759	AFR	0.0129
rs1433161	AFR	0.0377
rs144903520	AFR	0.0119
rs78530583	AFR	0.04067
rs147461527	AFR	0.02381
rs868100583	AFR	0.03274
rs544840426	AFR	0.01091
rs141556398	AFR	0.01687
rs7215671	AFR	0.02976
rs542714423	AFR	0.01587
rs17112203	AFR	0.01984
rs115799794	AFR	0.02083
rs142467608	AFR	0.03968
rs1175730101	AFR	0.0119
rs190005468	AFR	0.01091
rs140885414	AFR	0.01885
rs181406051	AFR	0.01091
rs112096089	AFR	0.01488
rs77953301	AFR	0.02183
rs58238805	AFR	0.03075
rs140735633	AFR	0.01885
rs78642095	AFR	0.03175
rs565106782	AFR	0.01389
rs79472990	AFR	0.04365
rs11919831	AFR	0.02976
rs181027456	AFR	0.01091
rs116835411	AFR	0.02381
rs115004384	AFR	0.03175
rs142569952	AFR	0.02976
rs58438499	AFR	0.04167
rs143294184	AFR	0.01786
rs115010156	AFR	0.01786
rs116823795	AFR	0.02282
rs142678872	AFR	0.02282
rs149401748	AFR	0.03671
rs183104373	AFR	0.0119
rs185334734	AFR	0.0119
rs76644249	AFR	0.02778
rs148719614	AFR	0.01091
rs75616108	AFR	0.03472
rs114677502	AFR	0.03671
rs76508220	AFR	0.01091
rs11979625	AFR	0.02976
rs75905607	AFR	0.01091
rs141192673	AFR	0.02679
rs73081848	AFR	0.0248
rs57279209	AFR	0.03175
rs116699418	AFR	0.0377
rs149737758	AFR	0.01786
rs1350521223	AFR	0.01587
rs143145753	AFR	0.02083
rs143777377	AFR	0.01091
rs113562963	AFR	0.04266
rs112570813	AFR	0.02679
rs1340256450	AFR	0.0129
rs78376202	AFR	0.03373
rs143174088	AFR	0.0129
rs137874082	AFR	0.01984
rs9494124	AFR	0.01488
rs143705083	AFR	0.0119
rs77941178	AFR	0.02579
rs149942837	AFR	0.01786
rs148260549	AFR	0.01488
rs73686946	AFR	0.02183
rs78275178	AFR	0.01587
rs76031868	AFR	0.01786
rs115838311	AFR	0.01786
rs74473121	AFR	0.01091
rs114060151	AFR	0.0248
rs138831426	AFR	0.02381
rs184788986	AFR	0.0119
rs145717785	AFR	0.03274
rs150137802	AFR	0.01389
rs7048412	AFR	0.01488
rs188641269	AFR	0.03671
rs150341127	AFR	0.01687
rs184018845	AFR	0.01389
rs571955574	AFR	0.01389
rs141728668	AFR	0.0248
rs77876502	AFR	0.02183
rs190990773	AFR	0.0119
rs147764358	AFR	0.02976
rs139871508	AFR	0.01885
rs112264881	AFR	0.03274
rs74030807	AFR	0.04464
rs74440065	AFR	0.04266
rs138085736	AFR	0.01786
rs144470340	AFR	0.01091
rs140488002	AFR	0.02679
rs147717542	AFR	0.01984
rs116543989	AFR	0.0129
rs80155671	AFR	0.0129
rs78923694	AFR	0.03571
rs148297239	AFR	0.01389
rs114499688	AFR	0.0377
rs139858126	AFR	0.01488
rs146050975	AFR	0.01587
rs73470354	AFR	0.01687
rs12335753	AFR	0.04067
rs145072232	AFR	0.02183
rs2417413	AFR	0.0129
rs76348038	AFR	0.03373
rs114179059	AFR	0.02877
rs143071455	AFR	0.0129
rs146626240	AFR	0.01786
rs112338040	AFR	0.03373
rs111792206	AFR	0.02381
rs9681263	AFR	0.01389
rs139352625	AFR	0.01687
rs140034106	AFR	0.01091
rs78534453	AFR	0.01587
rs73314903	AFR	0.02282
rs150804256	AFR	0.0129
rs80160964	AFR	0.0248
rs112095756	AFR	0.03075
rs75994709	AFR	0.04365
rs148283427	AFR	0.01786
rs144053355	AFR	0.0129
rs139469576	AFR	0.02083
rs114375244	AFR	0.03571
rs180956098	AFR	0.01786
rs143387726	AFR	0.02282
rs73535330	AFR	0.0119
rs76117751	AFR	0.0496
rs184949428	AFR	0.02083
rs115732403	AFR	0.04563
rs115861570	AFR	0.02877
rs7414076	AFR	0.02778
rs113954530	AFR	0.0496
rs111362231	AFR	0.0119
rs141816590	AFR	0.03274
rs76218720	AFR	0.01984
rs148285211	AFR	0.01984
rs34383647	AFR	0.03373
rs115823114	AFR	0.01091
rs77747414	AFR	0.03571
rs146522475	AFR	0.0129
rs142652662	AFR	0.0119
rs187285837	AFR	0.02083
rs142709644	AFR	0.0129
rs139166085	AFR	0.01587
rs116371451	AFR	0.04762
rs76569984	AFR	0.03671
rs544752477	AFR	0.0119
rs148780995	AFR	0.01091
rs144618917	AFR	0.01091
rs1405250651	AFR	0.01091
rs115380564	AFR	0.02877
rs116586470	AFR	0.03571
rs142710621	AFR	0.03968
rs905157097	AFR	0.03472
rs115773378	AFR	0.02381
rs114384683	AFR	0.01984
rs139487735	AFR	0.0119
rs139046402	AFR	0.03571
rs116129289	AFR	0.04861
rs148777461	AFR	0.01389
rs140648931	AFR	0.01786
rs77780821	AFR	0.01786
rs116668887	AFR	0.02183
rs79080549	AFR	0.01885
rs116604687	AFR	0.03175
rs115785531	AFR	0.01687
rs75295261	AFR	0.03373
rs140488331	AFR	0.01091
rs9835614	AFR	0.02083
rs74710039	AFR	0.01587
rs58445914	AFR	0.01885
rs77267423	AFR	0.0377
rs1465957430	AFR	0.04167
rs184384172	AFR	0.01786
rs138722864	AFR	0.03274
rs115274849	AFR	0.02083
rs150390117	AFR	0.0119
rs58734342	AFR	0.0248
rs74615607	AFR	0.03373
rs73363846	AFR	0.04464
rs77090069	AFR	0.02381
rs137962234	AFR	0.01488
rs74052460	AFR	0.01687
rs75029893	AFR	0.02679
rs11688925	AFR	0.02083
rs543022265	AFR	0.01091
rs115292819	AFR	0.02976
rs185188959	AFR	0.0129
rs116206126	AFR	0.03968
rs142919000	AFR	0.01687
rs150607626	AFR	0.01488
rs114093495	AFR	0.03571
rs80255093	AFR	0.03274
rs116069731	AFR	0.01587
rs139400310	AFR	0.02183
rs138314339	AFR	0.01091
rs142460868	AFR	0.01687
rs113084534	AFR	0.04861
rs114307107	AFR	0.02282
rs138238123	AFR	0.03869
rs17115300	AFR	0.03175
rs73934491	AFR	0.02579
rs115243698	AFR	0.01389
rs1452834762	AFR	0.02183
rs1314537402	AFR	0.01786
rs7623132	AFR	0.04167
rs190536634	AFR	0.0119
rs184284681	AFR	0.02282
rs181974427	AFR	0.01389
rs75793565	AFR	0.04266
rs145721371	AFR	0.02083
rs187918800	AFR	0.01885
rs115772597	AFR	0.03175
rs73047316	AFR	0.03373
rs115899117	AFR	0.01786
rs141709020	AFR	0.0119
rs140964142	AFR	0.02381
rs1397322504	AFR	0.0129
rs151126057	AFR	0.0248
rs142256451	AFR	0.03472
rs56198119	AFR	0.0129
rs79932658	AFR	0.01488
rs141519291	AFR	0.03274
rs138822805	AFR	0.03869
rs113195590	AFR	0.01488
rs78342236	AFR	0.0496
rs115025752	AFR	0.04365
rs145866109	AFR	0.01984
rs147172576	AFR	0.01885
rs111759055	AFR	0.04067
rs533632292	AFR	0.01488
rs115372167	AFR	0.02083
rs74481270	AFR	0.01885
rs138139249	AFR	0.0248
rs182309235	AFR	0.01687
rs143214919	AFR	0.01488
rs114980970	AFR	0.01984
rs77088648	AFR	0.01984
rs7846207	AFR	0.04762
rs149339284	AFR	0.01687
rs115076651	AFR	0.02679
rs74616256	AFR	0.02183
rs149404480	AFR	0.01786
rs73997597	AFR	0.03075
rs116405643	AFR	0.0248
rs565285792	AFR	0.0119
rs138719498	AFR	0.0377
rs112035492	AFR	0.02282
rs116176759	AFR	0.03175
rs143744296	AFR	0.01984
rs149896410	AFR	0.02679
rs140962057	AFR	0.0129
rs74133820	AFR	0.02083
rs61576889	AFR	0.03175
rs114603113	AFR	0.04762
rs185282249	AFR	0.01687
rs116514461	AFR	0.02579
rs114464767	AFR	0.03671
rs146028339	AFR	0.01389
rs185440635	AFR	0.01687
rs78484825	AFR	0.01091
rs73901159	AFR	0.03075
rs2590937	AFR	0.02183
rs115954845	AFR	0.01389
rs151173957	AFR	0.02877
rs61741406	AFR	0.01389
rs146502651	AFR	0.01389
rs141635973	AFR	0.0119
rs75187411	AFR	0.02579
rs140146903	AFR	0.0119
rs141191974	AFR	0.0119
rs80327768	AFR	0.02976
rs185096603	AFR	0.04861
rs142173103	AFR	0.02381
rs146712794	AFR	0.0119
rs74432904	AFR	0.01786
rs73458579	AFR	0.03175
rs181995218	AFR	0.0248
rs111537778	AFR	0.03472
rs73393177	AFR	0.0129
rs570083981	AFR	0.01389
rs77285283	AFR	0.01587
rs142361114	AFR	0.0119
rs137863220	AFR	0.03968
rs142356887	AFR	0.01885
rs139067236	AFR	0.01587
rs137942681	AFR	0.01488
rs144798831	AFR	0.0119
rs192427572	AFR	0.01885
rs138246283	AFR	0.01488
rs148447751	AFR	0.01885
rs114446387	AFR	0.01091
rs79440278	AFR	0.01389
rs116109791	AFR	0.02183
rs183519848	AFR	0.01885
rs138159814	AFR	0.03075
rs114444668	AFR	0.04563
rs149614360	AFR	0.03373
rs190580683	AFR	0.02282
rs140632741	AFR	0.01389
rs146486214	AFR	0.01786
rs114836122	AFR	0.01488
rs116681834	AFR	0.03373
rs115928228	AFR	0.02381
rs145504068	AFR	0.01687
rs138576130	AFR	0.01786
rs148136386	AFR	0.01091
rs10066499	AFR	0.04067
rs59739479	AFR	0.03075
rs138227998	AFR	0.0119
rs114251426	AFR	0.04464
rs139438767	AFR	0.04663
rs140274535	AFR	0.04266
rs149673549	AFR	0.02083
rs115246362	AFR	0.02679
rs188546312	AFR	0.0129
rs115928880	AFR	0.0377
rs9461919	AFR	0.03175
rs73773303	AFR	0.03472
rs7780923	AFR	0.04365
rs114501787	AFR	0.0377
rs76193397	AFR	0.01587
rs140249720	AFR	0.03472
rs114060109	AFR	0.01389
rs79790293	AFR	0.0248
rs76918072	AFR	0.01091
rs139600611	AFR	0.02282
rs151244083	AFR	0.0248
rs114546316	AFR	0.02679
rs139736464	AFR	0.02679
rs138656524	AFR	0.03869
rs114131500	AFR	0.02083
rs1327422043	AFR	0.01488
rs115391060	AFR	0.04067
rs72879176	AFR	0.01091
rs79450787	AFR	0.01389
rs76538745	AFR	0.01885
rs115899390	AFR	0.0129
rs566769866	AFR	0.0129
rs114260336	AFR	0.03075
rs9580509	AFR	0.02778
rs114823867	AFR	0.03274
rs144481079	AFR	0.01984
rs113041892	AFR	0.03571
rs1038515	AFR	0.04762
rs190289491	AFR	0.0119
rs7281654	AFR	0.04663
rs73357071	AFR	0.01885
rs146843051	AFR	0.03075
rs72945475	AFR	0.01885
rs189087827	AFR	0.0119
rs535751862	AFR	0.0119
rs113674823	AFR	0.0119
rs143472016	AFR	0.01091
rs183363653	AFR	0.01687
rs111997661	AFR	0.01389
rs77095207	AFR	0.01885
rs187773939	AFR	0.0119
rs7280818	AFR	0.02778
rs144829735	AFR	0.0129
rs115441701	AFR	0.01587
rs368561981	AFR	0.02083
rs188731973	AFR	0.02282
rs184911800	AFR	0.03373
rs558212083	AFR	0.02976
rs9808930	AFR	0.0119
rs116723587	AFR	0.02778
rs141600531	AFR	0.02282
rs144941279	AFR	0.01786
rs536565070	AFR	0.01984
rs538078855	AFR	0.01488
rs547755257	AFR	0.01091
rs189585717	AFR	0.02183
rs190779984	AFR	0.01488
rs562908849	AFR	0.01091
rs140339168	AFR	0.0377
rs189766257	AFR	0.01786
rs145288629	AFR	0.02183
rs114956274	AFR	0.02877
rs116615671	AFR	0.01389
rs567516656	AFR	0.02183
rs75346494	AFR	0.0248
rs115960738	AFR	0.01885
rs138492564	AFR	0.02282
rs79253268	AFR	0.03175
rs114774717	AFR	0.0248
rs139204217	AFR	0.03075
rs148760458	AFR	0.04266
rs115040488	AFR	0.0377
rs114098841	AFR	0.04067
rs189248092	AFR	0.01389
rs140666402	AFR	0.01687
rs150055769	AFR	0.0129
rs113571812	AFR	0.01786
rs148540967	AFR	0.02282
rs16910549	AFR	0.01786
rs7033722	AFR	0.02083
rs149983372	AFR	0.02183
rs114365779	AFR	0.01687
rs111692904	AFR	0.02877
rs16919681	AFR	0.04762
rs111761855	AFR	0.01091
rs60829269	AFR	0.01885
rs115848178	AFR	0.02381
rs28504410	AFR	0.01488
rs114429382	AFR	0.01984
rs143208622	AFR	0.02778
rs116161407	AFR	0.02976
rs142073718	AFR	0.0119
rs141345281	AFR	0.01687
rs111377585	AFR	0.03373
rs115569972	AFR	0.03373
rs113622421	AFR	0.03968
rs59948392	AFR	0.04762
rs73927504	AFR	0.04762
rs78757139	AFR	0.03274
rs72930565	AFR	0.03869
rs114715769	AFR	0.04266
rs79557204	AFR	0.0248
rs183913244	AFR	0.01488
rs149956136	AFR	0.01885
rs7517025	AFR	0.01786
rs145822053	AFR	0.0119
rs116390147	AFR	0.02579
rs115134871	AFR	0.0248
rs533067935	AFR	0.01786
rs145784821	AFR	0.01587
rs181712894	AFR	0.04464
rs73562519	AFR	0.03869
rs190399477	AFR	0.03274
rs116765558	AFR	0.01488
rs114550813	AFR	0.01091
rs9451716	AFR	0.02778
rs144898764	AFR	0.02679
rs76540675	AFR	0.03373
rs35830983	AFR	0.04266
rs114711971	AFR	0.0129
rs149731517	AFR	0.01389
rs74012611	AFR	0.0119
rs148427963	AFR	0.0129
rs146334012	AFR	0.01885
rs116086271	AFR	0.03175
rs58245354	AFR	0.04067
rs150880987	AFR	0.01984
rs146639307	AFR	0.01389
rs114675957	AFR	0.0119
rs138327326	AFR	0.03472
rs144714572	AFR	0.02877
rs79860962	AFR	0.03175
rs180974981	AFR	0.01091
rs116014951	AFR	0.01885
rs79383837	AFR	0.01091
rs10965734	AFR	0.01984
rs540323917	AFR	0.02877
rs113921531	AFR	0.01786
rs141569290	AFR	0.01984
rs528037108	AFR	0.0119
rs73348508	AFR	0.01091
rs75235137	AFR	0.0129
rs141169874	AFR	0.02381
rs147279964	AFR	0.01984
rs75375937	AFR	0.01885
rs150629602	AFR	0.01587
rs114063104	AFR	0.0119
rs981450074	AFR	0.01488
rs76307729	AFR	0.02282
rs145423335	AFR	0.02083
rs78660593	AFR	0.04167
rs185299225	AFR	0.01091
rs144526036	AFR	0.02381
rs140888381	AFR	0.02282
rs78854754	AFR	0.01091
rs114540929	AFR	0.01786
rs141871795	AFR	0.03869
rs76866266	AFR	0.03869
rs137866063	AFR	0.02877
rs114618126	AFR	0.02083
rs115671772	AFR	0.04762
rs78470891	AFR	0.01984
rs139106628	AFR	0.03075
rs75441301	AFR	0.04861
rs147008721	AFR	0.03968
rs192194611	AFR	0.01091
rs144927605	AFR	0.03175
rs116265161	AFR	0.0129
rs116024811	AFR	0.01587
rs112912823	AFR	0.0119
rs143701927	AFR	0.04067
rs146897421	AFR	0.0248
rs148818762	AFR	0.0119
rs144575658	AFR	0.03671
rs79579378	AFR	0.04861
rs147274654	AFR	0.0129
rs77979561	AFR	0.04563
rs148034479	AFR	0.0248
rs115713205	AFR	0.04861
rs557103622	AFR	0.04861
rs148253892	AFR	0.0129
rs144677500	AFR	0.03968
rs116241123	AFR	0.03671
rs146088530	AFR	0.04365
rs115047824	AFR	0.0119
rs116713058	AFR	0.02877
rs150880783	AFR	0.03671
rs186713340	AFR	0.0129
rs867143668	AFR	0.04266
rs9999683	AFR	0.04067
rs111250865	AFR	0.03373
rs11922877	AFR	0.02381
rs116733144	AFR	0.02381
rs77576496	AFR	0.02877
rs76185735	AFR	0.01389
rs6484355	AFR	0.01587
rs75350562	AFR	0.02083
rs146301815	AFR	0.0129
rs114167154	AFR	0.0248
rs139851787	AFR	0.04266
rs146627117	AFR	0.0119
rs73472457	AFR	0.03373
rs191736430	AFR	0.02083
rs115435787	AFR	0.04464
rs191989554	AFR	0.02083
rs114340765	AFR	0.02778
rs141838418	AFR	0.02381
rs538106317	AFR	0.01488
rs139738883	AFR	0.02976
rs148300751	AFR	0.01389
rs116250059	AFR	0.01587
rs116732538	AFR	0.03869
rs78543178	AFR	0.01091
rs114347352	AFR	0.03671
rs514884	AFR	0.03968
rs116328522	AFR	0.02381
rs115614689	AFR	0.01687
rs1154056	AFR	0.03571
rs146517245	AFR	0.02679
rs73879585	AFR	0.02778
rs115328209	AFR	0.0377
rs116838851	AFR	0.02679
rs75864650	AFR	0.02877
rs116141556	AFR	0.03968
rs115412086	AFR	0.02083
rs185147897	AFR	0.02381
rs140335107	AFR	0.0129
rs140314604	AFR	0.01091
rs142242642	AFR	0.0119
rs562381096	AFR	0.01984
rs145380586	AFR	0.03671
rs530194400	AFR	0.01687
rs571601986	AFR	0.01885
rs78827774	AFR	0.0377
rs150001680	AFR	0.01786
rs141715410	AFR	0.01091
rs60710360	AFR	0.04266
rs150396689	AFR	0.01091
rs1216626503	AFR	0.03373
rs143887093	AFR	0.02579
rs138245579	AFR	0.02579
rs146344519	AFR	0.01587
rs147307572	AFR	0.02083
rs144338089	AFR	0.02083
rs77545697	AFR	0.01984
rs138794415	AFR	0.02282
rs116732743	AFR	0.02976
rs185607442	AFR	0.0119
rs147823496	AFR	0.01389
rs116017939	AFR	0.0119
rs74627153	AFR	0.01587
rs534998238	AFR	0.0119
rs74514054	AFR	0.02679
rs115488804	AFR	0.01091
rs115649527	AFR	0.02282
rs11655115	AFR	0.04266
rs137987527	AFR	0.01488
rs141329106	AFR	0.02282
rs151222596	AFR	0.0129
rs78581595	AFR	0.03671
rs547073622	AFR	0.01984
rs150144804	AFR	0.03075
rs112023595	AFR	0.0129
rs143338512	AFR	0.01091
rs115441479	AFR	0.02679
rs143013774	AFR	0.0119
rs112359945	AFR	0.01389
rs146394861	AFR	0.02083
rs77373626	AFR	0.02877
rs79645756	AFR	0.01786
rs74033554	AFR	0.01885
rs75125030	AFR	0.03373
rs115075138	AFR	0.01786
rs557326055	AFR	0.03075
rs189588673	AFR	0.04563
rs114385645	AFR	0.01885
rs147634006	AFR	0.02976
rs73714697	AFR	0.03571
rs145042860	AFR	0.02183
rs139877068	AFR	0.02282
rs28663601	AFR	0.01885
rs60796737	AFR	0.0248
rs141298900	AFR	0.03075
rs145723021	AFR	0.03968
rs114528249	AFR	0.02083
rs868141116	AFR	0.03274
rs114785425	AFR	0.01488
rs8082685	AFR	0.03075
rs186697370	AFR	0.0129
rs142080893	AFR	0.01786
rs114804809	AFR	0.02877
rs115214826	AFR	0.04365
rs74416832	AFR	0.01687
rs1402401924	AFR	0.01389
rs116834783	AFR	0.02877
rs112412421	AFR	0.02183
rs558615091	AFR	0.01687
rs181124056	AFR	0.01488
rs144015361	AFR	0.03175
rs188022819	AFR	0.01091
rs141384057	AFR	0.0129
rs114384017	AFR	0.03671
rs182601048	AFR	0.01091
rs116462279	AFR	0.03571
rs60567401	AFR	0.03571
rs144878192	AFR	0.02282
rs78038911	AFR	0.01984
rs192544221	AFR	0.01687
rs149557109	AFR	0.02381
rs147490867	AFR	0.01091
rs183550764	AFR	0.02381
rs77412126	AFR	0.0119
rs142961040	AFR	0.0119
rs115275886	AFR	0.01687
rs139565159	AFR	0.01389
rs17012305	AFR	0.01389
rs115870421	AFR	0.02183
rs1481151696	AFR	0.01984
rs75474400	AFR	0.03472
rs9889260	AFR	0.01687
rs138116162	AFR	0.04365
rs116709406	AFR	0.02083
rs113462715	AFR	0.02877
rs191664779	AFR	0.0119
rs10135237	AFR	0.03175
rs17066830	AFR	0.0129
rs146390601	AFR	0.01885
rs116359196	AFR	0.02778
rs140786217	AFR	0.01091
rs115113706	AFR	0.04861
rs146596134	AFR	0.01488
rs148558899	AFR	0.01488
rs116265069	AFR	0.01389
rs151197658	AFR	0.01587
rs115192673	AFR	0.03075
rs114119000	AFR	0.02083
rs150473046	AFR	0.03274
rs76929268	AFR	0.04266
rs185520761	AFR	0.01587
rs12071563	AFR	0.04365
rs142364288	AFR	0.01687
rs75719234	AFR	0.03968
rs187510739	AFR	0.02083
rs145201812	AFR	0.0248
rs112618886	AFR	0.01488
rs186034672	AFR	0.01091
rs116419217	AFR	0.04861
rs187254393	AFR	0.0129
rs140331406	AFR	0.01389
rs12286402	AFR	0.03075
rs137887283	AFR	0.0129
rs547387171	AFR	0.01091
rs550645686	AFR	0.0129
rs141712978	AFR	0.02778
rs180794616	AFR	0.01885
rs140593147	AFR	0.01091
rs141333234	AFR	0.03373
rs61315722	AFR	0.03671
rs184978263	AFR	0.01786
rs115512836	AFR	0.01587
rs72946123	AFR	0.01091
rs114760964	AFR	0.03968
rs78507332	AFR	0.04663
rs34083419	AFR	0.0377
rs111787729	AFR	0.02976
rs1415596385	AFR	0.01984
rs140496918	AFR	0.01091
rs115039917	AFR	0.02083
rs145724967	AFR	0.02579
rs73162447	AFR	0.03869
rs74652733	AFR	0.02183
rs116364705	AFR	0.02679
rs138872383	AFR	0.02976
rs73994896	AFR	0.0248
rs116433891	AFR	0.02083
rs78789960	AFR	0.01488
rs185850894	AFR	0.01091
rs146026006	AFR	0.01885
rs148630726	AFR	0.02579
rs76764200	AFR	0.01687
rs150129187	AFR	0.02183
rs77339359	AFR	0.03075
rs561771683	AFR	0.01687
rs184950805	AFR	0.01091
rs143761691	AFR	0.01389
rs145308809	AFR	0.01687
rs139382309	AFR	0.03571
rs144102446	AFR	0.03373
rs114700836	AFR	0.01091
rs74152694	AFR	0.01885
rs186037501	AFR	0.0248
rs111390520	AFR	0.0377
rs73595079	AFR	0.01786
rs115519293	AFR	0.04464
rs138802025	AFR	0.0248
rs112113512	AFR	0.01488
rs111738106	AFR	0.01885
rs180947305	AFR	0.01984
rs186580461	AFR	0.03075
rs77331487	AFR	0.02877
rs553055294	AFR	0.01488
rs181937454	AFR	0.03175
rs75717511	AFR	0.02381
rs550250371	AFR	0.0119
rs115352008	AFR	0.04365
rs144004266	AFR	0.0119
rs575597715	AFR	0.0129
rs79898715	AFR	0.02183
rs534839413	AFR	0.01885
rs565743858	AFR	0.01389
rs74827941	AFR	0.01786
rs75595126	AFR	0.02877
rs188483768	AFR	0.03869
rs73715552	AFR	0.02679
rs115845205	AFR	0.04762
rs113067304	AFR	0.01091
rs116117840	AFR	0.02183
rs185532228	AFR	0.02679
rs115977944	AFR	0.0248
rs114081071	AFR	0.01786
rs61061607	AFR	0.02083
rs75602192	AFR	0.01091
rs183604826	AFR	0.01488
rs115514573	AFR	0.02679
rs143095658	AFR	0.03968
rs539166225	AFR	0.01488
rs138867895	AFR	0.01786
rs115384748	AFR	0.01389
rs142511393	AFR	0.0377
rs140651565	AFR	0.02282
rs138552460	AFR	0.0129
rs3846115	AFR	0.03175
rs141985516	AFR	0.04365
rs112454061	AFR	0.01587
rs184820939	AFR	0.02381
rs145773074	AFR	0.01488
rs73977680	AFR	0.04464
rs145021001	AFR	0.04167
rs530412036	AFR	0.02381
rs6004830	AFR	0.03571
rs149386217	AFR	0.02679
rs75795413	AFR	0.04167
rs139583158	AFR	0.0119
rs374071302	AFR	0.0248
rs116338455	AFR	0.01587
rs3121058	AFR	0.0119
rs7235286	AFR	0.03373
rs142450889	AFR	0.0248
rs146427869	AFR	0.02381
rs73972159	AFR	0.0119
rs192854406	AFR	0.0129
rs116541344	AFR	0.03274
rs148324594	AFR	0.02183
rs73422175	AFR	0.02877
rs79164470	AFR	0.01488
rs142754904	AFR	0.01885
rs144260989	AFR	0.01389
rs145303513	AFR	0.02877
rs115003621	AFR	0.02183
rs149943798	AFR	0.02381
rs115879985	AFR	0.01885
rs148768435	AFR	0.03175
rs144579318	AFR	0.02579
rs376464752	AFR	0.0129
rs114010924	AFR	0.04762
rs114932681	AFR	0.02183
rs77851627	AFR	0.02976
rs141373326	AFR	0.01786
rs115545061	AFR	0.01488
rs116657742	AFR	0.01091
rs111323663	AFR	0.0248
rs116320547	AFR	0.02083
rs1156144	AFR	0.02679
rs77791363	AFR	0.04067
rs140523065	AFR	0.0377
rs145509969	AFR	0.0129
rs142112790	AFR	0.01091
rs73757104	AFR	0.02579
rs60001816	AFR	0.02976
rs114571468	AFR	0.01984
rs143146882	AFR	0.01885
rs77229060	AFR	0.0129
rs145912371	AFR	0.0119
rs149251526	AFR	0.02877
rs115981130	AFR	0.04266
rs141889375	AFR	0.01885
rs146573564	AFR	0.0119
rs75653141	AFR	0.01488
rs144050696	AFR	0.01091
rs6040746	AFR	0.03274
rs146947102	AFR	0.04167
rs111325133	AFR	0.0377
rs189814783	AFR	0.01091
rs555716404	AFR	0.01091
rs114058132	AFR	0.04167
rs57204715	AFR	0.04464
rs74025765	AFR	0.02679
rs113534276	AFR	0.01885
rs111417023	AFR	0.04762
rs180951476	AFR	0.01885
rs557410561	AFR	0.0129
rs1180616597	AFR	0.04762
rs148517730	AFR	0.0248
rs28595768	AFR	0.02679
rs73725425	AFR	0.02877
rs73325315	AFR	0.03373
rs73550341	AFR	0.04464
rs142660336	AFR	0.04663
rs73545637	AFR	0.04266
rs374182597	AFR	0.01091
rs146402215	AFR	0.03671
rs531326425	AFR	0.01091
rs149585375	AFR	0.01885
rs560901341	AFR	0.0119
rs114193474	AFR	0.0248
rs146702879	AFR	0.03175
rs4569186	AFR	0.03175
rs138629015	AFR	0.01488
rs115729241	AFR	0.0377
rs181726494	AFR	0.0129
rs75852705	AFR	0.04663
rs151122678	AFR	0.04266
rs3864396	AFR	0.03968
rs7185782	AFR	0.0119
rs377158863	AFR	0.04861
rs148451267	AFR	0.01389
rs145339865	AFR	0.0248
rs534531318	AFR	0.01091
rs73222633	AFR	0.04365
rs556007550	AFR	0.04762
rs191571030	AFR	0.01786
rs186362618	AFR	0.0119
rs60945675	AFR	0.03373
rs72950019	AFR	0.0248
rs187216554	AFR	0.01389
rs61807809	AFR	0.02282
rs57723496	AFR	0.03671
rs191650075	AFR	0.02183
rs373813156	AFR	0.02183
rs150354390	AFR	0.02579
rs138395559	AFR	0.02083
rs190763033	AFR	0.0119
rs115600551	AFR	0.03373
rs184809969	AFR	0.01389
rs113862656	AFR	0.01389
rs74052992	AFR	0.01885
rs141300868	AFR	0.02579
rs148255850	AFR	0.03472
rs76286329	AFR	0.01984
rs572539657	AFR	0.01488
rs144654457	AFR	0.02083
rs115250649	AFR	0.0129
rs146522092	AFR	0.02183
rs116790210	AFR	0.0248
rs853619	AFR	0.0248
rs113299804	AFR	0.01091
rs138946119	AFR	0.01984
rs182120871	AFR	0.0248
rs149841395	AFR	0.02183
rs186712398	AFR	0.01389
rs116002813	AFR	0.0119
rs572812653	AFR	0.0119
rs554368831	AFR	0.01091
rs150159592	AFR	0.02282
rs147254727	AFR	0.0119
rs60353501	AFR	0.01687
rs540438399	AFR	0.02679
rs533991117	AFR	0.01488
rs115320229	AFR	0.01885
rs141662349	AFR	0.0129
rs6925845	AFR	0.0129
rs145257341	AFR	0.04167
rs540148542	AFR	0.04861
rs146288935	AFR	0.0119
rs116550183	AFR	0.02877
rs115865242	AFR	0.01687
rs75716306	AFR	0.03274
rs115394545	AFR	0.03373
rs145526150	AFR	0.02083
rs115897555	AFR	0.02877
rs147464812	AFR	0.0119
rs73528366	AFR	0.02778
rs151141179	AFR	0.0129
rs142269204	AFR	0.01389
rs73312502	AFR	0.02579
rs149072922	AFR	0.0119
rs188447621	AFR	0.0129
rs186170316	AFR	0.0129
rs114399074	AFR	0.01984
rs78146220	AFR	0.02778
rs138448649	AFR	0.0129
rs114893257	AFR	0.01885
rs74750058	AFR	0.01687
rs56059260	AFR	0.01091
rs148185810	AFR	0.01091
rs187301009	AFR	0.01091
rs116349647	AFR	0.02679
rs145398451	AFR	0.03274
rs59838524	AFR	0.01389
rs114682859	AFR	0.04365
rs147113659	AFR	0.02083
rs147544118	AFR	0.01091
rs115902262	AFR	0.01984
rs61747967	AFR	0.0377
rs140044055	AFR	0.01587
rs139544688	AFR	0.01687
rs34160178	AFR	0.02282
rs1166161	AFR	0.03968
rs113282240	AFR	0.02877
rs115977582	AFR	0.0119
rs115552403	AFR	0.02877
rs142875373	AFR	0.01687
rs145172427	AFR	0.01389
rs115882480	AFR	0.0248
rs114976257	AFR	0.02976
rs150249642	AFR	0.02381
rs144035811	AFR	0.01687
rs528787063	AFR	0.03968
rs114732850	AFR	0.01984
rs79749174	AFR	0.01885
rs148243363	AFR	0.01389
rs149370283	AFR	0.01587
rs151161114	AFR	0.01488
rs146494567	AFR	0.01687
rs188193756	AFR	0.01389
rs138474670	AFR	0.01885
rs965844031	AFR	0.0119
rs114049010	AFR	0.02083
rs60074488	AFR	0.02877
rs148434906	AFR	0.0129
rs148647201	AFR	0.01687
rs2609172	AFR	0.01587
rs113633714	AFR	0.04067
rs138077707	AFR	0.01587
rs184263543	AFR	0.01488
rs138791066	AFR	0.03869
rs115101438	AFR	0.04861
rs115406794	AFR	0.04762
rs114359524	AFR	0.01389
rs76585974	AFR	0.01587
rs191972279	AFR	0.02976
rs114040814	AFR	0.02877
rs140157169	AFR	0.02381
rs571988470	AFR	0.02778
rs367582010	AFR	0.01488
rs116696018	AFR	0.02679
rs10111192	AFR	0.01687
rs146880160	AFR	0.02282
rs371591065	AFR	0.01091
rs138840193	AFR	0.02679
rs113491999	AFR	0.01587
rs116110605	AFR	0.03373
rs115421191	AFR	0.02183
rs192619269	AFR	0.01488
rs6905210	AFR	0.02679
rs147893858	AFR	0.01984
rs144760546	AFR	0.01984
rs146055295	AFR	0.01389
rs868516987	AFR	0.02183
rs142440251	AFR	0.01687
rs111747935	AFR	0.03075
rs58520013	AFR	0.01687
rs184616841	AFR	0.01587
rs76465632	AFR	0.02083
rs1255873581	AFR	0.03175
rs190065401	AFR	0.01389
rs6828866	AFR	0.03175
rs6919428	AFR	0.0129
rs150078912	AFR	0.02976
rs58835119	AFR	0.0119
rs191896295	AFR	0.01091
rs147782624	AFR	0.01488
rs116433587	AFR	0.0496
rs149766954	AFR	0.01091
rs562520882	AFR	0.01091
rs150442358	AFR	0.02679
rs551360919	AFR	0.01786
rs187835708	AFR	0.02381
rs115113934	AFR	0.02183
rs80070352	AFR	0.0129
rs145264812	AFR	0.01687
rs191327034	AFR	0.02877
rs140387965	AFR	0.01587
rs148368889	AFR	0.02579
rs112324368	AFR	0.01488
rs184700583	AFR	0.0119
rs73007202	AFR	0.03274
rs7201496	AFR	0.02381
rs138984154	AFR	0.03968
rs79184517	AFR	0.04762
rs138116119	AFR	0.0377
rs8140286	AFR	0.03075
rs115494983	AFR	0.01687
rs115328818	AFR	0.02083
rs80342732	AFR	0.03373
rs78258855	AFR	0.01091
rs182450144	AFR	0.01091
rs146776438	AFR	0.01389
rs559798492	AFR	0.01687
rs550953906	AFR	0.01984
rs115716464	AFR	0.04464
rs569864204	AFR	0.01091
rs186944789	AFR	0.01091
rs116329886	AFR	0.01786
rs115411017	AFR	0.02183
rs79500645	AFR	0.03571
rs148639403	AFR	0.0129
rs139681807	AFR	0.01488
rs77384517	AFR	0.02679
rs116098953	AFR	0.03571
rs145493231	AFR	0.01389
rs147793911	AFR	0.0119
rs143220609	AFR	0.01587
rs146118348	AFR	0.02579
rs73366731	AFR	0.01786
rs16903394	AFR	0.03175
rs115605123	AFR	0.02679
rs76301952	AFR	0.01984
rs543031013	AFR	0.01091
rs79718483	AFR	0.01885
rs191466152	AFR	0.01389
rs76727733	AFR	0.0377
rs4559538	AFR	0.02183
rs79125767	AFR	0.04762
rs76008365	AFR	0.03075
rs139718229	AFR	0.02976
rs139155239	AFR	0.02976
rs375994607	AFR	0.01091
rs375849340	AFR	0.0129
rs189147706	AFR	0.0119
rs114545875	AFR	0.0248
rs833131	AFR	0.01786
rs867865732	AFR	0.01587
rs12004897	AFR	0.01885
rs17089815	AFR	0.02579
rs114241236	AFR	0.01687
rs143757110	AFR	0.0119
rs73271355	AFR	0.02679
rs114434589	AFR	0.02976
rs184474673	AFR	0.02679
rs80225959	AFR	0.04464
rs576720990	AFR	0.01984
rs114851678	AFR	0.02579
rs143285596	AFR	0.01687
rs553825332	AFR	0.03075
rs80205721	AFR	0.02778
rs116210171	AFR	0.02083
rs80273198	AFR	0.02183
rs116199249	AFR	0.01885
rs571248574	AFR	0.01091
rs190027947	AFR	0.01984
rs74920622	AFR	0.03175
rs76986586	AFR	0.02877
rs116422944	AFR	0.0129
rs572783047	AFR	0.01488
rs75478770	AFR	0.01984
rs191644822	AFR	0.02679
rs73806612	AFR	0.03075
rs184962888	AFR	0.03175
rs144415201	AFR	0.01786
rs141649556	AFR	0.0119
rs76374586	AFR	0.03968
rs185559656	AFR	0.01389
rs116694751	AFR	0.03671
rs559618578	AFR	0.01687
rs2343184	AFR	0.01389
rs150194406	AFR	0.02282
rs141317306	AFR	0.0129
rs111231324	AFR	0.0119
rs114815319	AFR	0.02381
rs115706130	AFR	0.01091
rs142368120	AFR	0.03373
rs191196885	AFR	0.01885
rs151308150	AFR	0.02183
rs536319526	AFR	0.01885
rs145038903	AFR	0.01091
rs181211005	AFR	0.01488
rs149960950	AFR	0.02778
rs151176569	AFR	0.01687
rs75343219	AFR	0.03968
rs146126343	AFR	0.01091
rs145997724	AFR	0.01488
rs16999176	AFR	0.01389
rs150540363	AFR	0.02183
rs181146577	AFR	0.01488
rs112922618	AFR	0.04266
rs116579033	AFR	0.02183
rs76654624	AFR	0.01786
rs183288717	AFR	0.03968
rs80355360	AFR	0.01488
rs149187913	AFR	0.01091
rs144739680	AFR	0.02282
rs75273578	AFR	0.01389
rs148892871	AFR	0.01488
rs185230972	AFR	0.0119
rs112590328	AFR	0.02976
rs141083484	AFR	0.01389
rs149872880	AFR	0.03571
rs78524369	AFR	0.04762
rs73479150	AFR	0.01984
rs144136486	AFR	0.01488
rs79535245	AFR	0.03671
rs181720785	AFR	0.01091
rs74680806	AFR	0.0119
rs115563281	AFR	0.03571
rs138904681	AFR	0.02778
rs116744053	AFR	0.02183
rs75505168	AFR	0.02679
rs1956795	AFR	0.01091
rs181261309	AFR	0.03175
rs114731743	AFR	0.02183
rs150184901	AFR	0.03175
rs116144417	AFR	0.0129
rs186855506	AFR	0.01488
rs145938652	AFR	0.01389
rs111759749	AFR	0.01091
rs144726362	AFR	0.02282
rs12060299	AFR	0.04167
rs113107990	AFR	0.02976
rs187782853	AFR	0.02381
rs553395457	AFR	0.01885
rs146020549	AFR	0.0119
rs77846619	AFR	0.02083
rs115686043	AFR	0.03869
rs189536099	AFR	0.0119
rs73819704	AFR	0.02778
rs190276238	AFR	0.01786
rs78329048	AFR	0.04067
rs189037813	AFR	0.02381
rs11877119	AFR	0.03175
rs137926263	AFR	0.01786
rs116324921	AFR	0.04167
rs567200882	AFR	0.0119
rs76693870	AFR	0.04563
rs142111292	AFR	0.02282
rs138401603	AFR	0.02282
rs9181	AFR	0.04365
rs115010418	AFR	0.03968
rs144400082	AFR	0.01786
rs115826510	AFR	0.02083
rs80023958	AFR	0.02976
rs60202613	AFR	0.0119
rs115109658	AFR	0.03373
rs9888929	AFR	0.0129
rs183219897	AFR	0.02679
rs115397679	AFR	0.02877
rs138430693	AFR	0.04365
rs115020446	AFR	0.04861
rs7706870	AFR	0.03274
rs75897065	AFR	0.02282
[truncated: 248,001+ more rows]

## Sheet: Table S3
Table S3. Ancestral information of the 1KGP with 200,000 population specific SNPs.
ID_1	ID_2	AFR	EAS	EUR	SAS
HG00096	HG00096	0	0	1.0064	0
HG00097	HG00097	0	0	1.0346	0
HG00099	HG00099	0	0	1.03773	0
HG00100	HG00100	0	0	0.953132	0
HG00101	HG00101	0	0	1.04462	0
HG00102	HG00102	0	0	1.05966	0
HG00103	HG00103	0	0	1.04964	0
HG00105	HG00105	0	0	0.945613	0
HG00106	HG00106	0	0	0.997624	0
HG00107	HG00107	0	0	1.01642	0
HG00108	HG00108	0	0	0.890467	0
HG00109	HG00109	0	0	0.943733	0
HG00110	HG00110	0	0	0.970052	0
HG00111	HG00111	0	0	0.983838	0
HG00112	HG00112	0	0	1.05152	0
HG00113	HG00113	0	0	0.951252	0
HG00114	HG00114	0	0	1.03021	0
HG00115	HG00115	0	0	0.966919	0
HG00116	HG00116	0	0	0.980078	0
HG00117	HG00117	0	0	1.03522	0
HG00118	HG00118	0	0	0.956892	0
HG00119	HG00119	0	0	0.938093	0
HG00120	HG00120	0	0	1.0465	0
HG00121	HG00121	0	0	1.03272	0
HG00122	HG00122	0	0	0.983838	0
HG00123	HG00123	0	0	1.04149	0
HG00125	HG00125	0	0	1.09162	0
HG00126	HG00126	0	0	1.044	0
HG00127	HG00127	0	0	0.9218	0
HG00128	HG00128	0	0	0.991358	0
HG00129	HG00129	0	0	0.971932	0
HG00130	HG00130	0	0	1.03146	0
HG00131	HG00131	0	0	0.968799	0
HG00132	HG00132	0	0	1.02582	0
HG00133	HG00133	0	0	1.0841	0
HG00136	HG00136	0	0	0.988225	0
HG00137	HG00137	0	0	0.999504	0
HG00138	HG00138	0	0	0.993238	0
HG00139	HG00139	0	0	1.02833	0
HG00140	HG00140	0	0	1.00076	0
HG00141	HG00141	0	0	1.01768	0
HG00142	HG00142	0	0	0.956266	0
HG00143	HG00143	0	0	1.00264	0
HG00145	HG00145	0	0	0.991985	0
HG00146	HG00146	0	0	0.915533	0
HG00148	HG00148	0	0	1.0277	0
HG00149	HG00149	0	0	1.04525	0
HG00150	HG00150	0	0	0.975692	0
HG00151	HG00151	0	0	0.975065	0
HG00154	HG00154	0	0	1.00138	0
HG00155	HG00155	0	0	1.0277	0
HG00157	HG00157	0	0	1.02332	0
HG00158	HG00158	0	0	0.959399	0
HG00159	HG00159	0	0	0.92932	0
HG00160	HG00160	0	0	0.979452	0
HG00171	HG00171	0	0	1.29716	0
HG00173	HG00173	0	0	1.34103	0
HG00174	HG00174	0	0	1.23387	0
HG00176	HG00176	0	0	1.29215	0
HG00177	HG00177	0	0	1.31784	0
HG00178	HG00178	0	0	1.25455	0
HG00179	HG00179	0	0	1.36484	0
HG00180	HG00180	0	0	1.26332	0
HG00181	HG00181	0	0	1.1123	0
HG00182	HG00182	0	0	1.23951	0
HG00183	HG00183	0	0	1.3216	0
HG00185	HG00185	0	0	1.32724	0
HG00186	HG00186	0	0	1.38928	0
HG00187	HG00187	0	0	1.3592	0
HG00188	HG00188	0	0	1.28964	0
HG00189	HG00189	0	0	1.23387	0
HG00190	HG00190	0	0	1.31346	0
HG00231	HG00231	0	0	0.976318	0
HG00232	HG00232	0	0	1.00389	0
HG00233	HG00233	0	0	0.971305	0
HG00234	HG00234	0	0	1.01016	0
HG00235	HG00235	0	0	0.962532	0
HG00236	HG00236	0	0	1.02582	0
HG00237	HG00237	0	0	0.947492	0
HG00238	HG00238	0	0	1.02708	0
HG00239	HG00239	0	0	0.956892	0
HG00240	HG00240	0	0	0.981332	0
HG00242	HG00242	0	0	1.02958	0
HG00243	HG00243	0	0	0.922427	0
HG00244	HG00244	0	0	1.02833	0
HG00245	HG00245	0	0	0.995744	0
HG00246	HG00246	0	0	0.951252	0
HG00250	HG00250	0	0	1.02958	0
HG00251	HG00251	0	0	1.03084	0
HG00252	HG00252	0	0	0.986345	0
HG00253	HG00253	0	0	0.949999	0
HG00254	HG00254	0	0	0.980078	0
HG00255	HG00255	0	0	1.05841	0
HG00256	HG00256	0	0	0.987598	0
HG00257	HG00257	0	0	1.0064	0
HG00258	HG00258	0	0	1.04462	0
HG00259	HG00259	0	0	1.00828	0
HG00260	HG00260	0	0	0.985718	0
HG00261	HG00261	0	0	1.0064	0
HG00262	HG00262	0	0	1.02081	0
HG00263	HG00263	0	0	1.0064	0
HG00264	HG00264	0	0	0.961905	0
HG00265	HG00265	0	0	0.983211	0
HG00266	HG00266	0	0	1.40683	0
HG00267	HG00267	0	0	1.35105	0
HG00268	HG00268	0	0	1.34228	0
HG00269	HG00269	0	0	1.39429	0
HG00271	HG00271	0	0	1.39053	0
HG00272	HG00272	0	0	1.42625	0
HG00273	HG00273	0	0	1.31158	0
HG00274	HG00274	0	0	1.37173	0
HG00275	HG00275	0	0	1.23575	0
HG00276	HG00276	0	0	1.27836	0
HG00277	HG00277	0	0	1.1781	0
HG00278	HG00278	0	0	1.40495	0
HG00280	HG00280	0	0	1.37612	0
HG00281	HG00281	0	0	1.19251	0
HG00282	HG00282	0	0	1.39304	0
HG00284	HG00284	0	0	1.24202	0
HG00285	HG00285	0	0	1.32473	0
HG00288	HG00288	0	0	1.53717	0
HG00290	HG00290	0	0	1.30907	0
HG00304	HG00304	0	0	1.32473	0
HG00306	HG00306	0	0	1.21632	0
HG00308	HG00308	0	0	1.30656	0
HG00309	HG00309	0	0	1.33413	0
HG00310	HG00310	0	0	1.25142	0
HG00311	HG00311	0	0	1.27335	0
HG00313	HG00313	0	0	1.39931	0
HG00315	HG00315	0	0	1.26395	0
HG00318	HG00318	0	0	1.31408	0
HG00319	HG00319	0	0	1.36609	0
HG00320	HG00320	0	0	1.2627	0
HG00321	HG00321	0	0	1.30907	0
HG00323	HG00323	0	0	1.39116	0
HG00324	HG00324	0	0	1.43377	0
HG00325	HG00325	0	0	1.36359	0
HG00326	HG00326	0	0	1.30594	0
HG00327	HG00327	0	0	1.30656	0
HG00328	HG00328	0	0	1.30907	0
HG00329	HG00329	0	0	1.25706	0
HG00330	HG00330	0	0	1.26896	0
HG00331	HG00331	0	0	1.19565	0
HG00332	HG00332	0	0	1.30719	0
HG00334	HG00334	0	0	1.33977	0
HG00335	HG00335	0	0	1.30594	0
HG00336	HG00336	0	0	1.30531	0
HG00337	HG00337	0	0	1.28087	0
HG00338	HG00338	0	0	1.27022	0
HG00339	HG00339	0	0	1.21758	0
HG00341	HG00341	0	0	1.09162	0
HG00342	HG00342	0	0	1.284	0
HG00343	HG00343	0	0	1.40871	0
HG00344	HG00344	0	0	1.11355	0
HG00345	HG00345	0	0	1.3216	0
HG00346	HG00346	0	0	1.27084	0
HG00349	HG00349	0	0	1.29466	0
HG00350	HG00350	0	0	1.14301	0
HG00351	HG00351	0	0	1.34667	0
HG00353	HG00353	0	0	1.22196	0
HG00355	HG00355	0	0	1.17559	0
HG00356	HG00356	0	0	1.30092	0
HG00357	HG00357	0	0	1.35607	0
HG00358	HG00358	0	0	1.49268	0
HG00360	HG00360	0	0	1.34416	0
HG00361	HG00361	0	0	1.35356	0
HG00362	HG00362	0	0	1.31659	0
HG00364	HG00364	0	0	1.37549	0
HG00365	HG00365	0	0	1.43001	0
HG00366	HG00366	0	0	1.37988	0
HG00367	HG00367	0	0	1.16243	0
HG00368	HG00368	0	0	1.35544	0
HG00369	HG00369	0	0	1.34416	0
HG00371	HG00371	0	0	1.25142	0
HG00372	HG00372	0	0	1.30531	0
HG00373	HG00373	0	0	1.37299	0
HG00375	HG00375	0	0	1.39492	0
HG00376	HG00376	0	0	1.32912	0
HG00378	HG00378	0	0	1.31722	0
HG00379	HG00379	0	0	1.23512	0
HG00380	HG00380	0	0	1.09037	0
HG00381	HG00381	0	0	1.29967	0
HG00382	HG00382	0	0	1.39492	0
HG00383	HG00383	0	0	1.37111	0
HG00384	HG00384	0	0	1.32035	0
HG00403	HG00403	0	1.01487	0	0
HG00404	HG00404	0	1.08755	0	0
HG00406	HG00406	0	1.05331	0	0
HG00407	HG00407	0	1.00591	0	0
HG00409	HG00409	0	1.02751	0	0
HG00410	HG00410	0	1.05226	0	0
HG00419	HG00419	0	0.989062	0	0
HG00421	HG00421	0	1.02751	0	0
HG00422	HG00422	0	1.05068	0	0
HG00428	HG00428	0	1.00749	0	0
HG00436	HG00436	0	1.02961	0	0
HG00437	HG00437	0	1.03646	0	0
HG00442	HG00442	0	0.995908	0	0
HG00443	HG00443	0	1.02487	0	0
HG00445	HG00445	0	1.02013	0	0
HG00446	HG00446	0	0.996962	0	0
HG00448	HG00448	0	1.02961	0	0
HG00449	HG00449	0	1.01855	0	0
HG00451	HG00451	0	1.0412	0	0
HG00452	HG00452	0	1.0254	0	0
HG00457	HG00457	0	1.05173	0	0
HG00458	HG00458	0	1.05331	0	0
HG00463	HG00463	0	1.02013	0	0
HG00464	HG00464	0	1.00802	0	0
HG00472	HG00472	0	1.08175	0	0
HG00473	HG00473	0	1.04857	0	0
HG00475	HG00475	0	1.03593	0	0
HG00476	HG00476	0	1.01855	0	0
HG00478	HG00478	0	1.03593	0	0
HG00479	HG00479	0	0.999595	0	0
HG00500	HG00500	0	0.972735	0	0
HG00513	HG00513	0	0.965362	0	0
HG00524	HG00524	0	1.057	0	0
HG00525	HG00525	0	1.02856	0	0
HG00530	HG00530	0	1.0175	0	0
HG00531	HG00531	0	0.993802	0	0
HG00533	HG00533	0	1.0649	0	0
HG00534	HG00534	0	1.03804	0	0
HG00536	HG00536	0	1.04436	0	0
HG00537	HG00537	0	1.06859	0	0
HG00542	HG00542	0	1.02856	0	0
HG00543	HG00543	0	0.975369	0	0
HG00551	HG00551	0.0705062	0.0484524	0.664874	0.00553615
HG00553	HG00553	0.18901	0.0684665	0.45808	0.00387531
HG00554	HG00554	0.0717815	0.0379193	0.646104	0.010519
HG00556	HG00556	0	1.03435	0	0
HG00557	HG00557	0	1.04541	0	0
HG00559	HG00559	0	1.08017	0	0
HG00560	HG00560	0	1.03119	0	0
HG00565	HG00565	0	1.10071	0	0
HG00566	HG00566	0	1.02961	0	0
HG00580	HG00580	0	1.09703	0	0
HG00581	HG00581	0	1.12073	0	0
HG00583	HG00583	0	1.03014	0	0
HG00584	HG00584	0	1.09334	0	0
HG00589	HG00589	0	1.03435	0	0
HG00590	HG00590	0	0.960096	0	0
HG00592	HG00592	0	0.928496	0	0
HG00593	HG00593	0	1.04752	0	0
HG00595	HG00595	0	1.06016	0	0
HG00596	HG00596	0	1.03751	0	0
HG00598	HG00598	0	1.05542	0	0
HG00599	HG00599	0	1.03593	0	0
HG00607	HG00607	0	1.07227	0	0
HG00608	HG00608	0	1.07859	0	0
HG00610	HG00610	0	1.00591	0	0
HG00611	HG00611	0	1.03751	0	0
HG00613	HG00613	0	1.02909	0	0
HG00614	HG00614	0	1.02593	0	0
HG00619	HG00619	0	1.04594	0	0
HG00620	HG00620	0	1.04857	0	0
HG00622	HG00622	0	1.03593	0	0
HG00623	HG00623	0	1.07227	0	0
HG00625	HG00625	0	0.995382	0	0
HG00626	HG00626	0	1.0728	0	0
HG00628	HG00628	0	1.08807	0	0
HG00629	HG00629	0	1.05595	0	0
HG00631	HG00631	0	1.05173	0	0
HG00632	HG00632	0	1.03751	0	0
HG00634	HG00634	0	1.06121	0	0
HG00637	HG00637	0.138466	0.0489791	0.582175	0.00442914
HG00638	HG00638	0.189015	0.0463472	0.57213	0.00996507
HG00640	HG00640	0.061164	0.0394999	0.666772	0.00276808
HG00641	HG00641	0.0700815	0.0489791	0.599076	0.007197
HG00650	HG00650	0	1.08913	0	0
HG00651	HG00651	0	1.04594	0	0
HG00653	HG00653	0	1.00644	0	0
HG00654	HG00654	0	1.02645	0	0
HG00656	HG00656	0	1.01013	0	0
HG00657	HG00657	0	1.03383	0	0
HG00662	HG00662	0	1.01223	0	0
HG00663	HG00663	0	1.05226	0	0
HG00671	HG00671	0	1.04067	0	0
HG00672	HG00672	0	1.05542	0	0
HG00674	HG00674	0	1.01171	0	0
HG00675	HG00675	0	1.04489	0	0
HG00683	HG00683	0	1.04278	0	0
HG00684	HG00684	0	1.04699	0	0
HG00689	HG00689	0	1.04278	0	0
HG00690	HG00690	0	1.02277	0	0
HG00692	HG00692	0	1.06859	0	0
HG00693	HG00693	0	1.06279	0	0
HG00698	HG00698	0	1.04015	0	0
HG00699	HG00699	0	1.0175	0	0
HG00701	HG00701	0	1.00328	0	0
HG00704	HG00704	0	1.03541	0	0
HG00705	HG00705	0	1.06753	0	0
HG00707	HG00707	0	1.06332	0	0
HG00708	HG00708	0	1.00644	0	0
HG00717	HG00717	0	1.06543	0	0
HG00728	HG00728	0	1.06964	0	0
HG00729	HG00729	0	1.06859	0	0
HG00731	HG00731	0.0246359	0.0247532	0.681808	0.00221446
HG00732	HG00732	0.053092	0.059513	0.651736	0.00332169
HG00734	HG00734	0.101089	0.0684669	0.602222	0.00775074
HG00736	HG00736	0.0756056	0.0315999	0.663631	0.00498254
HG00737	HG00737	0.079001	0.0289665	0.606634	0.00387531
HG00739	HG00739	0.0535178	0.0226462	0.730055	0.007197
HG00740	HG00740	0.122326	0.0400259	0.610982	0.00664359
HG00742	HG00742	0.0505436	0.0189596	0.734432	0.00664346
HG00743	HG00743	0.0840993	0.0568797	0.544558	0.007197
HG00759	HG00759	0	1.05068	0	0
HG00766	HG00766	0	1.0017	0	0
HG00844	HG00844	0	0.980635	0	0
HG00851	HG00851	0	1.04594	0	0
HG00864	HG00864	0	1.03119	0	0
HG00867	HG00867	0	1.02961	0	0
HG00879	HG00879	0	1.02224	0	0
HG00881	HG00881	0	1.03119	0	0
HG00956	HG00956	0	0.967469	0	0
HG00978	HG00978	0	0.950616	0	0
HG00982	HG00982	0	1.01434	0	0
HG01028	HG01028	0	1.04331	0	0
HG01029	HG01029	0	1.00697	0	0
HG01031	HG01031	0	1.02119	0	0
HG01046	HG01046	0	0.983268	0	0
HG01047	HG01047	0.0798504	0.0358127	0.643568	0.00885794
HG01048	HG01048	0.104912	0.0558272	0.667381	0.00719716
HG01049	HG01049	0.251444	0.0284402	0.544566	0.00442892
HG01051	HG01051	0.212375	0.0663588	0.476253	0.00553615
HG01052	HG01052	0.212374	0.0542457	0.511345	0.00553615
HG01054	HG01054	0.062862	0.0458192	0.580903	0.00941146
HG01055	HG01055	0.129123	0.0305461	0.632915	0.0121797
HG01058	HG01058	0.114254	0.0516124	0.574651	0.00553615
HG01060	HG01060	0.101087	0.0400259	0.636048	0.00775061
HG01061	HG01061	0.0700815	0.0410792	0.627902	0.0105187
HG01063	HG01063	0.344886	0.0363393	0.424878	0.00830423
HG01064	HG01064	0.163948	0.0321272	0.553974	0.00332169
HG01066	HG01066	0.0654094	0.0358132	0.642941	0.00608977
HG01067	HG01067	0.0730579	0.0421346	0.682464	0.00830441
HG01069	HG01069	0.0658341	0.0505591	0.575263	0.00387543
HG01070	HG01070	0.0556463	0.0621455	0.612862	0.00885809
HG01072	HG01072	0.0785762	0.0510873	0.607849	0.00830423
HG01073	HG01073	0.0824	0.0463458	0.594689	0.00664338
HG01075	HG01075	0.0900458	0.0284395	0.730682	0.00387531
HG01077	HG01077	0.189435	0.0553012	0.538299	0.00442902
HG01079	HG01079	0.149085	0.046873	0.573383	0.00442906
HG01080	HG01080	0.0828236	0.0589856	0.581553	0.00276808
HG01082	HG01082	0.188585	0.0547723	0.563357	0.00664346
HG01083	HG01083	0.0930194	0.0458192	0.607222	0.00442899
HG01085	HG01085	0.10831	0.0363393	0.541424	0.00608977
HG01086	HG01086	0.143987	0.052139	0.588435	0.00941146
HG01088	HG01088	0.173302	0.0326527	0.585926	0.00442899
HG01089	HG01089	0.151213	0.0479258	0.565246	0.00442892
HG01092	HG01092	0.22511	0.0410792	0.537038	0.00442892
HG01094	HG01094	0.124872	0.0373931	0.584663	0.00387531
HG01095	HG01095	0.120203	0.0437144	0.614742	0.00387543
HG01097	HG01097	0.077302	0.042133	0.624769	0.00608977
HG01098	HG01098	0.0896194	0.0410792	0.582156	0.00553615
HG01101	HG01101	0.139738	0.0547744	0.531398	0.00885838
HG01102	HG01102	0.169901	0.0458192	0.579023	0.00996526
HG01104	HG01104	0.0743289	0.0342332	0.663621	0.007197
HG01105	HG01105	0.0807022	0.0273866	0.658608	0.00664368
HG01107	HG01107	0.228933	0.0347606	0.503199	0.00775061
HG01108	HG01108	0.640094	0.0215929	0.266329	0.00221451
HG01110	HG01110	0.113829	0.0389726	0.540798	0.0055363
HG01111	HG01111	0.107034	0.0447658	0.601583	0.00442902
HG01112	HG01112	0.0174142	0.0189603	0.732573	0.00664347
HG01113	HG01113	0.0106187	0.0926916	0.62791	0.00608977
HG01119	HG01119	0.0267594	0.0363397	0.736326	0.00553615
HG01121	HG01121	0.0420489	0.095329	0.502572	0.00775061
HG01122	HG01122	0.0730554	0.0558256	0.599732	0.00166092
HG01124	HG01124	0.129974	0.0884784	0.470613	0.00498273
HG01125	HG01125	0.0993909	0.0726787	0.540171	0.00553615
HG01130	HG01130	0.0632857	0.0663605	0.56525	0.0105195
HG01131	HG01131	0.0615892	0.0900583	0.570877	0.00941146
HG01133	HG01133	0.0233614	0.0431865	0.752628	0.00775061
HG01134	HG01134	0.12105	0.0710987	0.521384	0.00221451
HG01136	HG01136	0.0887699	0.0753119	0.542678	0.0155025
HG01137	HG01137	0.0263341	0.107973	0.528294	0.0138417
HG01139	HG01139	0.166072	0.0958516	0.484399	0.0066435
HG01140	HG01140	0.0412017	0.0805809	0.612862	0.00498254
HG01142	HG01142	0.187309	0.11798	0.379122	0.00996507
HG01148	HG01148	0.0492735	0.0568813	0.599087	0.00609009
HG01149	HG01149	0.102786	0.131666	0.400442	0.00664338
HG01161	HG01161	0.195803	0.053719	0.55709	0.00608977
HG01162	HG01162	0.105336	0.0405526	0.586543	0.00830423
HG01164	HG01164	0.0934431	0.0358132	0.649208	0.0105191
HG01167	HG01167	0.24125	0.0416059	0.535784	0.0066435
HG01168	HG01168	0.0305813	0.0142197	0.548967	0.0105191
HG01170	HG01170	0.106609	0.0468725	0.603471	0.00498264
HG01171	HG01171	0.160554	0.052139	0.552097	0.00941158
HG01173	HG01173	0.04545	0.0200132	0.726297	0.00885784
HG01174	HG01174	0.0645608	0.035286	0.644821	0.00608991
HG01176	HG01176	0.0828236	0.0595122	0.524516	0.00332176
HG01177	HG01177	0.070931	0.0584598	0.589694	0.00553622
HG01182	HG01182	0.137193	0.0605682	0.532032	0.00664378
HG01183	HG01183	0.110857	0.0526664	0.536411	0.014394
HG01187	HG01187	0.179667	0.0716253	0.451814	0.00664338
HG01188	HG01188	0.231906	0.0574056	0.490666	0.0121795
HG01190	HG01190	0.164378	0.0900583	0.488786	0.00553625
HG01191	HG01191	0.0874957	0.0658347	0.555837	0.00830458
HG01197	HG01197	0.0666836	0.0484524	0.609729	0.00719716
HG01198	HG01198	0.175421	0.0421337	0.490069	0.00276808
HG01200	HG01200	0.0407747	0.0189603	0.692456	0.00664338
HG01204	HG01204	0.0806999	0.0326527	0.623525	0.00332177
HG01205	HG01205	0.106609	0.035286	0.614756	0.00221451
HG01241	HG01241	0.69279	0.0242266	0.212434	0.00276808
HG01242	HG01242	0.489734	0.0194874	0.364709	0.003322
HG01247	HG01247	0.180513	0.0521408	0.530793	0.00498271
HG01248	HG01248	0.107461	0.0437138	0.560257	0.0127332
HG01250	HG01250	0.0785778	0.109018	0.529526	0.00775061
HG01251	HG01251	0.0314305	0.0858469	0.540808	0.0105187
HG01253	HG01253	0.0535168	0.0658321	0.591583	0.0116261
HG01254	HG01254	0.160126	0.0916383	0.475018	0.00553615
HG01256	HG01256	0.0165653	0.0426603	0.707486	0.00996507
HG01257	HG01257	0.0216616	0.0916383	0.559597	0.0110723
HG01259	HG01259	0.0293068	0.0505591	0.770151	0.00332174
HG01260	HG01260	0.146963	0.09059	0.476266	0.00276808
HG01269	HG01269	0.0717804	0.101118	0.607867	0.00498261
HG01271	HG01271	0.0688073	0.0879517	0.547064	0.00442892
HG01272	HG01272	0.189021	0.087425	0.449307	0.00775061
HG01275	HG01275	0.0106185	0.0105331	0.779551	0.00553622
HG01277	HG01277	0.0152908	0.104806	0.49945	0.00276817
HG01280	HG01280	0.0199638	0.0721536	0.57777	0.00996507
HG01281	HG01281	0.0395005	0.0805785	0.604716	0.00941146
HG01284	HG01284	0.0649877	0.0832118	0.553341	0.00332169
HG01286	HG01286	0.235732	0.037394	0.565237	0.00332175
HG01302	HG01302	0.115105	0.0637298	0.574018	0.00553627
HG01303	HG01303	0.0938667	0.0658321	0.569645	0.00885797
HG01305	HG01305	0.1614	0.0426592	0.592202	0.00387535
HG01308	HG01308	0.214928	0.0542457	0.512605	0.007197
HG01311	HG01311	0.0764537	0.038446	0.634168	0.00608977
HG01312	HG01312	0.115104	0.055299	0.599713	0.00221446
HG01323	HG01323	0.101513	0.0568807	0.547691	0.00498273
HG01325	HG01325	0.118077	0.033706	0.621648	0.00387536
HG01326	HG01326	0.104485	0.052139	0.610994	0.00885797
HG01334	HG01334	0	0	0.9218	0
HG01341	HG01341	0.0148658	0.17485	0.36787	0.00553615
HG01342	HG01342	0.366555	0.0679387	0.313324	0.00664362
HG01344	HG01344	0.0373772	0.127979	0.471876	0.0160557
HG01345	HG01345	0.0535195	0.0700479	0.600329	0.00996507
HG01348	HG01348	0.0467241	0.114811	0.516358	0.00775061
HG01350	HG01350	0.0798549	0.0995422	0.406084	0.007197
HG01351	HG01351	0.0169901	0.0832118	0.570901	0.00332169
HG01353	HG01353	0.0339789	0.0500324	0.711246	0.00664338
HG01354	HG01354	0.0135921	0.0463458	0.639181	0.0060899
HG01356	HG01356	0.0492729	0.0911136	0.560246	0.00387535
HG01357	HG01357	0.0169901	0.0842661	0.565257	0.00664338
HG01359	HG01359	0.0437478	0.0869005	0.582156	0.00553627
HG01360	HG01360	0.0645615	0.0663609	0.56837	0.00719711
HG01362	HG01362	0.138466	0.0663599	0.554584	0.0105192
HG01363	HG01363	0.185191	0.0884784	0.439289	0.00553674
HG01365	HG01365	0.137618	0.0774186	0.485026	0.00498254
HG01366	HG01366	0.0976894	0.0784735	0.51763	0.00387531
HG01369	HG01369	0.146959	0.127451	0.334636	0.0138404
HG01372	HG01372	0.0361026	0.0916383	0.592183	0.00941146
HG01374	HG01374	0.0169898	0.0642535	0.571514	0.007197
HG01375	HG01375	0.146965	0.0853184	0.473756	0.00442892
HG01377	HG01377	0.113829	0.0926944	0.527647	0.00276808
HG01378	HG01378	0.0428992	0.117971	0.525131	0.00387531
HG01383	HG01383	0.027609	0.0521412	0.577784	0.00553615
HG01384	HG01384	0.0573394	0.0768938	0.590947	0.00221449
HG01389	HG01389	0.0569168	0.0437125	0.70498	0.00387531
HG01390	HG01390	0.282453	0.0763653	0.355936	0.00442892
HG01392	HG01392	0.169045	0.0579329	0.52326	0.0105187
HG01393	HG01393	0.190712	0.0468732	0.535784	0.00608977
HG01395	HG01395	0.0764551	0.0326536	0.631671	0.00830449
HG01396	HG01396	0.17372	0.058462	0.505705	0.00442919
HG01398	HG01398	0.160975	0.0368676	0.56837	0.00608977
HG01402	HG01402	0.158432	0.0589865	0.503221	0.00332169
HG01403	HG01403	0.158857	0.0531923	0.518249	0.00442906
HG01405	HG01405	0.0806999	0.0368668	0.659234	0.00553628
HG01412	HG01412	0.0836731	0.0695199	0.591564	0.0116267
HG01413	HG01413	0.132093	0.0595122	0.543304	0.00941194
HG01414	HG01414	0.124448	0.0489791	0.547699	0.00553615
HG01431	HG01431	0.119351	0.0737337	0.453067	0.00885784
HG01432	HG01432	0.0356788	0.0768932	0.632926	0.00830423
HG01435	HG01435	0.0458722	0.153257	0.414236	0.00553615
HG01437	HG01437	0.0161408	0.0458192	0.729419	0.00608999
HG01438	HG01438	0.014866	0.0126399	0.765138	0.004429
HG01440	HG01440	0.181789	0.0516124	0.505079	0.00664338
HG01441	HG01441	0.0216628	0.133244	0.487533	0.00553623
HG01443	HG01443	0.0441726	0.173797	0.365351	0.00608977
HG01444	HG01444	0.0947179	0.0926936	0.532025	0.00442899
HG01447	HG01447	0.0637127	0.0795252	0.578404	0.00498264
HG01455	HG01455	0.0479952	0.119555	0.478759	0.00332174
HG01456	HG01456	0.0492707	0.13536	0.455573	0.00332179
HG01459	HG01459	0.0420494	0.111656	0.492546	0.00719712
HG01461	HG01461	0.189008	0.117444	0.350301	0.00498254
HG01462	HG01462	0.302412	0.105331	0.35155	0.00609018
HG01464	HG01464	0.184339	0.0932271	0.428636	0.00442917
HG01465	HG01465	0.0157156	0.0542457	0.694327	0.00442897
HG01468	HG01468	0.0186886	0.0426597	0.660497	0.00498254
HG01474	HG01474	0.0182641	0.0347594	0.733194	0.00332169
HG01479	HG01479	0.0246347	0.0342327	0.783937	0.007197
HG01485	HG01485	0.375896	0.0774186	0.34591	0.00608977
HG01486	HG01486	0.0411994	0.103756	0.513244	0.00553615
HG01488	HG01488	0.145685	0.036866	0.615379	0.00553623
HG01489	HG01489	0.0161402	0.035286	0.677421	0.00996523
HG01491	HG01491	0.0157152	0.0558256	0.688714	0.00553625
HG01492	HG01492	0.0225116	0.0674121	0.597208	0.00941146
HG01494	HG01494	0.106613	0.115865	0.421734	0.00553638
HG01495	HG01495	0.126996	0.112708	0.424875	0.00719727
HG01497	HG01497	0.0437478	0.106911	0.479386	0.0105187
HG01498	HG01498	0.0611634	0.113233	0.530795	0.0132874
HG01500	HG01500	0	0	0.872295	0
HG01501	HG01501	0	0	0.874801	0
HG01503	HG01503	0	0	0.991358	0
HG01504	HG01504	0	0	0.965039	0
HG01506	HG01506	0	0	0.851615	0
HG01507	HG01507	0	0	0.924306	0
HG01509	HG01509	0	0	0.958772	0
HG01510	HG01510	0	0	0.976318	0
HG01512	HG01512	0	0	1.01078	0
HG01513	HG01513	0	0	0.955639	0
HG01515	HG01515	0	0	1.04838	0
HG01516	HG01516	0	0	1.09977	0
HG01518	HG01518	0	0	1.10415	0
HG01519	HG01519	0	0	1.02958	0
HG01521	HG01521	0	0	1.07408	0
HG01522	HG01522	0	0	1.10353	0
HG01524	HG01524	0	0	0.926813	0
HG01525	HG01525	0	0	0.978198	0
HG01527	HG01527	0	0	0.914907	0
HG01528	HG01528	0	0	0.939346	0
HG01530	HG01530	0	0	0.897361	0
HG01531	HG01531	0	0	0.960652	0
HG01536	HG01536	0	0	0.916787	0
HG01537	HG01537	0	0	0.947492	0
HG01550	HG01550	0.0543668	0.0684668	0.632288	0.00332169
HG01551	HG01551	0.345317	0.0700468	0.352176	0.00387541
HG01556	HG01556	0.239988	0.103225	0.38164	0.0055363
HG01565	HG01565	0.00552157	0.203825	0.322736	0.00996507
HG01566	HG01566	0.01614	0.143254	0.396677	0.00609014
HG01571	HG01571	0.0106184	0.18749	0.308954	0.00885819
HG01572	HG01572	0.00169898	0.297034	0.102772	0.007197
HG01577	HG01577	0.0688073	0.126399	0.450569	0.0171624
HG01578	HG01578	0.0157155	0.17327	0.31145	0.00553631
HG01583	HG01583	0	0	0	0.78558
HG01586	HG01586	0	0	0	0.690358
HG01589	HG01589	0	0	0	0.700323
HG01593	HG01593	0	0	0	0.646623
HG01595	HG01595	0	0.999595	0	0
HG01596	HG01596	0	0.934289	0	0
HG01597	HG01597	0	0.957989	0	0
HG01598	HG01598	0	1.01434	0	0
HG01599	HG01599	0	0.92165	0	0
HG01600	HG01600	0	0.988008	0	0
HG01602	HG01602	0	0	0.916787	0
HG01603	HG01603	0	0	0.926186	0
HG01605	HG01605	0	0	0.998251	0
HG01606	HG01606	0	0	0.945613	0
HG01607	HG01607	0	0	0.894854	0
HG01608	HG01608	0	0	0.982585	0
HG01610	HG01610	0	0	0.893601	0
HG01612	HG01612	0	0	0.975692	0
HG01613	HG01613	0	0	0.905507	0
HG01615	HG01615	0	0	0.840336	0
HG01617	HG01617	0	0	0.938093	0
HG01618	HG01618	0	0	0.941853	0
HG01619	HG01619	0	0	0.908014	0
HG01620	HG01620	0	0	0.897987	0
HG01623	HG01623	0	0	0.913653	0
HG01624	HG01624	0	0	0.872295	0
HG01625	HG01625	0	0	0.885454	0
HG01626	HG01626	0	0	0.741952	0
HG01628	HG01628	0	0	0.763258	0
HG01630	HG01630	0	0	0.882948	0
HG01631	HG01631	0	0	0.926186	0
HG01632	HG01632	0	0	0.915533	0
HG01668	HG01668	0	0	0.884201	0
HG01669	HG01669	0	0	0.931826	0
HG01670	HG01670	0	0	0.967545	0
HG01672	HG01672	0	0	0.978198	0
HG01673	HG01673	0	0	0.984465	0
HG01675	HG01675	0	0	0.936839	0
HG01676	HG01676	0	0	1.0183	0
HG01678	HG01678	0	0	0.954386	0
HG01679	HG01679	0	0	0.996371	0
HG01680	HG01680	0	0	0.936839	0
HG01682	HG01682	0	0	1.02645	0
HG01684	HG01684	0	0	0.9124	0
HG01685	HG01685	0	0	0.892347	0
HG01686	HG01686	0	0	0.955639	0
HG01694	HG01694	0	0	0.938719	0
HG01695	HG01695	0	0	0.844722	0
HG01697	HG01697	0	0	0.971932	0
HG01699	HG01699	0	0	0.943733	0
HG01700	HG01700	0	0	1.10854	0
HG01702	HG01702	0	0	1.12609	0
HG01704	HG01704	0	0	0.91992	0
HG01705	HG01705	0	0	0.913027	0
HG01707	HG01707	0	0	0.962532	0
HG01708	HG01708	0	0	0.951879	0
HG01709	HG01709	0	0	0.91616	0
HG01710	HG01710	0	0	0.943733	0
HG01746	HG01746	0	0	1.03084	0
HG01747	HG01747	0	0	0.969425	0
HG01756	HG01756	0	0	0.92368	0
HG01757	HG01757	0	0	0.943733	0
HG01761	HG01761	0	0	0.963785	0
HG01762	HG01762	0	0	0.937466	0
HG01765	HG01765	0	0	0.891094	0
HG01766	HG01766	0	0	0.948119	0
HG01767	HG01767	0	0	0.897361	0
HG01768	HG01768	0	0	0.926186	0
HG01770	HG01770	0	0	0.993864	0
HG01771	HG01771	0	0	0.986971	0
HG01773	HG01773	0	0	0.981958	0
HG01775	HG01775	0	0	0.969425	0
HG01776	HG01776	0	0	1.03272	0
HG01777	HG01777	0	0	0.945613	0
HG01779	HG01779	0	0	0.939346	0
HG01781	HG01781	0	0	0.90676	0
HG01783	HG01783	0	0	0.955012	0
HG01784	HG01784	0	0	0.973812	0
HG01785	HG01785	0	0	0.887334	0
HG01786	HG01786	0	0	0.971932	0
HG01789	HG01789	0	0	0.996998	0
HG01790	HG01790	0	0	0.960652	0
HG01791	HG01791	0	0	0.989478	0
HG01794	HG01794	0	0.966942	0	0
HG01795	HG01795	0	0.990115	0	0
HG01796	HG01796	0	1.02803	0	0
HG01797	HG01797	0	1.06964	0	0
HG01798	HG01798	0	0.977475	0	0
HG01799	HG01799	0	1.04331	0	0
HG01800	HG01800	0	0.979055	0	0
HG01801	HG01801	0	0.983268	0	0
HG01802	HG01802	0	0.967469	0	0
HG01804	HG01804	0	0.976949	0	0
HG01805	HG01805	0	1.01645	0	0
HG01806	HG01806	0	1.01908	0	0
HG01807	HG01807	0	1.04857	0	0
HG01808	HG01808	0	0.981688	0	0
HG01809	HG01809	0	1.06385	0	0
HG01810	HG01810	0	1.00855	0	0
HG01811	HG01811	0	0.987482	0	0
HG01812	HG01812	0	1.05331	0	0
HG01813	HG01813	0	1.01803	0	0
HG01815	HG01815	0	1.02119	0	0
HG01816	HG01816	0	0.996962	0	0
HG01817	HG01817	0	1.0649	0	0
HG01840	HG01840	0	0.966942	0	0
HG01841	HG01841	0	1.04436	0	0
HG01842	HG01842	0	0.949562	0	0
HG01843	HG01843	0	0.939029	0	0
HG01844	HG01844	0	0.972735	0	0
HG01845	HG01845	0	1.01961	0	0
HG01846	HG01846	0	0.982215	0	0
HG01847	HG01847	0	0.945876	0	0
HG01848	HG01848	0	0.986428	0	0
HG01849	HG01849	0	0.900583	0	0
HG01850	HG01850	0	0.940609	0	0
HG01851	HG01851	0	0.984322	0	0
HG01852	HG01852	0	0.92007	0	0
HG01853	HG01853	0	0.939556	0	0
HG01855	HG01855	0	0.906377	0	0
HG01857	HG01857	0	0.933236	0	0
HG01858	HG01858	0	0.937976	0	0
HG01859	HG01859	0	0.984322	0	0
HG01860	HG01860	0	0.951142	0	0
HG01861	HG01861	0	0.985375	0	0
HG01862	HG01862	0	0.984322	0	0
HG01863	HG01863	0	0.981162	0	0
HG01864	HG01864	0	0.994328	0	0
HG01865	HG01865	0	0.963782	0	0
HG01866	HG01866	0	0.92481	0	0
HG01867	HG01867	0	0.967469	0	0
HG01868	HG01868	0	0.953249	0	0
HG01869	HG01869	0	0.979055	0	0
HG01870	HG01870	0	1.01592	0	0
HG01871	HG01871	0	0.962202	0	0
HG01872	HG01872	0	0.935343	0	0
HG01873	HG01873	0	1.01065	0	0
HG01874	HG01874	0	0.970629	0	0
HG01878	HG01878	0	0.988008	0	0
HG01879	HG01879	0.87793	0.00684669	0.114684	0.00221449
HG01880	HG01880	0.569571	0.0179067	0.0789577	0.36872
HG01882	HG01882	0.991759	0.00263328	0.0300802	0.00221459
HG01883	HG01883	0.825687	0.00526657	0.122823	0.00221449
HG01885	HG01885	0.949286	0.00210665	0.0545192	0
HG01886	HG01886	0.879639	0.00105331	0.114677	0.00166089
HG01889	HG01889	0.979068	0.00105333	0.0263199	0.00166089
HG01890	HG01890	0.869877	0.00526663	0.11029	0.00166087
HG01892	HG01892	0.0628632	0.212772	0.229353	0.00553628
HG01893	HG01893	0.143136	0.155895	0.300165	0.00553627
HG01894	HG01894	0.910635	0.00105334	0.0626663	0.00110727
HG01896	HG01896	0.990517	0.00263328	0.0238131	0.00110725
HG01912	HG01912	0.937408	0.00158008	0.0914907	0.00055363
HG01914	HG01914	0.827386	0.00263328	0.146015	0.00110723
HG01915	HG01915	0.885613	0.00316003	0.0595327	0.00276811
HG01917	HG01917	0.014441	0.254907	0.153531	0.00830435
HG01918	HG01918	0.00552166	0.241752	0.21808	0.00553631
HG01920	HG01920	0.00254868	0.274918	0.0664247	0.00498284
HG01921	HG01921	0.00594646	0.214886	0.2281	0.0143944
HG01923	HG01923	0.00594646	0.267545	0.0827176	0.00830458
HG01924	HG01924	0.110007	0.252795	0.172334	0.00221449
HG01926	HG01926	0.0021238	0.261752	0.0958822	0.013287
HG01927	HG01927	0.00127428	0.285453	0.100892	0.0105187
HG01932	HG01932	0.00169895	0.228047	0.21369	0.00553622
HG01933	HG01933	0.0891959	0.228042	0.21745	0.00553615
HG01935	HG01935	0.0080703	0.216482	0.232487	0.0094124
HG01936	HG01936	0.0399259	0.181699	0.274472	0.00664349
HG01938	HG01938	0.00339794	0.290199	0.0983838	0.00664338
HG01939	HG01939	0.014441	0.22436	0.193013	0.00553633
HG01941	HG01941	0.0586155	0.261227	0.138489	0.00608986
HG01942	HG01942	0.00807036	0.249635	0.157291	0.0160551
HG01944	HG01944	0.00806999	0.527732	0.109663	0.00276811
HG01945	HG01945	0.0118931	0.216983	0.198024	0.0116265
HG01947	HG01947	0.0318557	0.186963	0.283872	0.0110729
HG01948	HG01948	0.180088	0.240161	0.137236	0.00442901
HG01950	HG01950	0.0683861	0.248073	0.133476	0.0044292
HG01951	HG01951	0.0263342	0.271228	0.0645485	0.0088583
HG01953	HG01953	0.022511	0.247008	0.140996	0.00387531
HG01954	HG01954	0.00679598	0.272282	0.117187	0.00941146
HG01956	HG01956	0.963313	0.00157997	0.0589063	0.000553622
HG01958	HG01958	0.883876	0.00526657	0.102772	0.00221451
HG01961	HG01961	0.00297318	0.298099	0.0545184	0.00498264
HG01965	HG01965	0.0743374	0.16853	0.315216	0.00553636
HG01967	HG01967	0.00722095	0.173309	0.352831	0.00442907
HG01968	HG01968	0.00382263	0.29915	0.0820967	0.0049827
HG01970	HG01970	0.00722058	0.180124	0.285142	0.00830489
HG01971	HG01971	0.18561	0.16116	0.251286	0.00553615
HG01973	HG01973	0.0382263	0.22752	0.179848	0.00498254
HG01974	HG01974	0.00849473	0.307049	0.0858508	0.00609
HG01976	HG01976	0.0140163	0.202239	0.23938	0.00885867
HG01977	HG01977	0.00764549	0.236469	0.177348	0.0066435
HG01979	HG01979	0.0118932	0.209083	0.258179	0.00608995
HG01980	HG01980	0.0339805	0.226999	0.236246	0.0110724
HG01982	HG01982	0.0127421	0.217509	0.236873	0.00608977
HG01985	HG01985	0.959542	0.00158005	0.0689343	0.00166097
HG01986	HG01986	0.837188	0.00210673	0.101517	0.000553615
HG01988	HG01988	0.581938	0	0.360989	0.00166102
HG01989	HG01989	0.826537	0.00105336	0.146009	0.00110723
HG01990	HG01990	0.938706	0.0036866	0.0714379	0.000553649
HG01991	HG01991	0.0195392	0.212779	0.188621	0.00941207
HG01992	HG01992	0.0038227	0.268068	0.157289	0.00830423
HG01997	HG01997	0.00722065	0.225941	0.138494	0.00608977
HG02002	HG02002	0.00637104	0.241212	0.208058	0.00719709
HG02003	HG02003	0.00806999	0.219089	0.179221	0.00608997
HG02006	HG02006	0.397559	0.0763653	0.259432	0.00553615
HG02008	HG02008	0.0157157	0.219111	0.148527	0.00442892
HG02009	HG02009	0.84565	0.00210663	0.137866	0
HG02010	HG02010	0.843951	0.00157997	0.130343	0.00110725
HG02012	HG02012	0.939962	0.00105333	0.0614115	0.00166085
HG02013	HG02013	0.958227	0.00316017	0.0325862	0.000553642
HG02014	HG02014	0.886464	0.00210665	0.124076	0.00110723
HG02016	HG02016	0	0.851078	0	0
HG02017	HG02017	0	0.923756	0	0
HG02019	HG02019	0	0.981162	0	0
HG02020	HG02020	0	0.953249	0	0
HG02023	HG02023	0	0.986428	0	0
HG02025	HG02025	0	0.972209	0	0
HG02026	HG02026	0	0.984848	0	0
HG02028	HG02028	0	0.974842	0	0
HG02029	HG02029	0	1.01961	0	0
HG02031	HG02031	0	0.992748	0	0
HG02032	HG02032	0	0.994855	0	0
HG02035	HG02035	0	0.966942	0	0
HG02040	HG02040	0	0.986955	0	0
HG02047	HG02047	0	0.941663	0	0
HG02048	HG02048	0	0.978529	0	0
HG02049	HG02049	0	0.929023	0	0
HG02050	HG02050	0	1.00749	0	0
HG02051	HG02051	1.02534	0.0026334	0.0200531	0.000553615
HG02052	HG02052	0.99091	0	0.0332124	0
HG02053	HG02053	0.973167	0.00315994	0.0520126	0.00608984
HG02054	HG02054	0.877081	0.00421326	0.134111	0.000553635
HG02057	HG02057	0	0.955882	0	0
HG02058	HG02058	0	0.908483	0	0
HG02060	HG02060	0	0.973789	0	0
HG02061	HG02061	0	0.974315	0	0
HG02064	HG02064	0	0.932183	0	0
HG02067	HG02067	0	0.941663	0	0
HG02069	HG02069	0	0.979582	0	0
HG02070	HG02070	0	0.974842	0	0
HG02072	HG02072	0	0.973789	0	0
HG02073	HG02073	0	0.966415	0	0
HG02075	HG02075	0	0.926916	0	0
HG02076	HG02076	0	0.993802	0	0
HG02078	HG02078	0	0.969049	0	0
HG02079	HG02079	0	0.970102	0	0
HG02081	HG02081	0	0.92323	0	0
HG02082	HG02082	0	0.982742	0	0
HG02084	HG02084	0	0.959042	0	0
HG02085	HG02085	0	0.992222	0	0
HG02086	HG02086	0	0.984848	0	0
HG02087	HG02087	0	0.971682	0	0
HG02088	HG02088	0	0.980635	0	0
HG02089	HG02089	0.0263342	0.217512	0.281373	0.00442892
HG02090	HG02090	0.121483	0.159061	0.269459	0.0105187
HG02095	HG02095	0.918326	0.000526685	0.0770794	0.00166092
HG02102	HG02102	0.0212374	0.25122	0.164817	0.00332169
HG02104	HG02104	0.00552194	0.263341	0.132849	0.00498273
HG02105	HG02105	0.00254842	0.279655	0.0940008	0.015502
HG02107	HG02107	0.976926	0.000526657	0.0281992	0
HG02108	HG02108	0.881371	0.00263334	0.135983	0.00276815
HG02111	HG02111	0.957365	0.00210678	0.0538931	0.00110727
HG02113	HG02113	0	0.91375	0	0
HG02116	HG02116	0	0.935343	0	0
HG02121	HG02121	0	0.972209	0	0
HG02122	HG02122	0	1.04015	0	0
HG02127	HG02127	0	0.969049	0	0
HG02128	HG02128	0	0.995382	0	0
HG02130	HG02130	0	0.982215	0	0
HG02131	HG02131	0	0.830538	0	0
HG02133	HG02133	0	0.939029	0	0
HG02134	HG02134	0	0.966415	0	0
HG02136	HG02136	0	0.924283	0	0
HG02137	HG02137	0	1.01961	0	0
HG02138	HG02138	0	0.959569	0	0
HG02139	HG02139	0	0.964309	0	0
HG02140	HG02140	0	0.940609	0	0
HG02141	HG02141	0	0.988008	0	0
HG02142	HG02142	0	0.930603	0	0
HG02143	HG02143	0.831634	0.00316002	0.169827	0.00110723
HG02144	HG02144	0.943816	0.00157999	0.0795844	0
HG02146	HG02146	0.00467235	0.262823	0.163565	0.00941146
HG02147	HG02147	0.00849473	0.269132	0.128468	0.00498254
HG02150	HG02150	0.00297331	0.275442	0.115933	0.00885827
HG02151	HG02151	0	0.941136	0	0
HG02152	HG02152	0	1.08175	0	0
HG02153	HG02153	0	0.978529	0	0
HG02154	HG02154	0	1.05279	0	0
HG02155	HG02155	0	0.980635	0	0
HG02156	HG02156	0	0.989588	0	0
HG02164	HG02164	0	0.956409	0	0
HG02165	HG02165	0	0.934816	0	0
HG02166	HG02166	0	1.03699	0	0
HG02178	HG02178	0	1.03804	0	0
HG02179	HG02179	0	0.969049	0	0
HG02180	HG02180	0	1.02013	0	0
HG02181	HG02181	0	0.989588	0	0
HG02182	HG02182	0	1.00644	0	0
HG02184	HG02184	0	1.07649	0	0
HG02185	HG02185	0	0.932709	0	0
HG02186	HG02186	0	1.01803	0	0
HG02187	HG02187	0	0.971155	0	0
HG02188	HG02188	0	0.92639	0	0
HG02190	HG02190	0	0.991695	0	0
HG02215	HG02215	0	0	1.00765	0
HG02219	HG02219	0	0	0.963159	0
HG02220	HG02220	0	0	0.995118	0
HG02221	HG02221	0	0	0.995744	0
HG02223	HG02223	0	0	0.935586	0
HG02224	HG02224	0	0	0.959399	0
HG02230	HG02230	0	0	1.0277	0
HG02231	HG02231	0	0	0.949372	0
HG02232	HG02232	0	0	1.00264	0
HG02233	HG02233	0	0	0.857255	0
HG02235	HG02235	0	0	0.93308	0
HG02236	HG02236	0	0	0.941226	0
HG02238	HG02238	0	0	0.944359	0
HG02239	HG02239	0	0	0.852242	0
HG02250	HG02250	0	1.0412	0	0
HG02252	HG02252	0.0203877	0.174854	0.281365	0.00608977
HG02253	HG02253	0.00807023	0.152731	0.383522	0.0121795
HG02255	HG02255	0.9022	0.00315994	0.080211	0.00055363
HG02256	HG02256	0.746702	0.00895317	0.192387	0.00110723
HG02259	HG02259	0.00849493	0.293875	0.0764566	0.00387552
HG02260	HG02260	0.00722052	0.243842	0.19113	0.00885813
HG02262	HG02262	0.00934431	0.214876	0.206167	0.00830423
HG02265	HG02265	0.00339795	0.261754	0.14288	0.00553628
HG02266	HG02266	0.00509684	0.270702	0.0921257	0.00276808
HG02271	HG02271	0.0225125	0.284399	0.0695593	0.00332179
HG02272	HG02272	0.00127428	0.273879	0.0470003	0.00830468
HG02274	HG02274	0.26249	0.17801	0.154156	0.00830423
HG02275	HG02275	0.0046721	0.271759	0.104025	0.00553645
HG02277	HG02277	0.00594631	0.195916	0.271339	0.00387545
HG02278	HG02278	0.0182637	0.25754	0.115932	0.00498254
HG02281	HG02281	1.02915	0.0036867	0.0294529	0.00110725
HG02282	HG02282	0.783214	0.00157997	0.181105	0.00166085
HG02283	HG02283	0.81338	0.00631996	0.19364	0.00110729
HG02284	HG02284	0.859242	0.00210668	0.143506	0.00775071
HG02285	HG02285	0.0208121	0.212769	0.181731	0.00553628
HG02286	HG02286	0.0131673	0.218563	0.263196	0.0105191
HG02291	HG02291	0.00254852	0.284424	0.0864775	0.00442909
HG02292	HG02292	0.00254842	0.231209	0.179851	0.00941179
HG02298	HG02298	0.018265	0.165381	0.33463	0.00498254
HG02299	HG02299	0.00339789	0.250692	0.149769	0.00498254
HG02301	HG02301	0.0063714	0.225412	0.179228	0.0110723
HG02304	HG02304	0.0577676	0.244895	0.174214	0.00276815
HG02307	HG02307	0.919157	0.00526657	0.0476253	0.00110723
HG02308	HG02308	0.899592	0.000526657	0.0777044	0.00110723
HG02309	HG02309	0.913608	0.00105333	0.0802134	0
HG02312	HG02312	0.00467227	0.17801	0.349676	0.00664374
HG02314	HG02314	0.965435	0.00210671	0.0582783	0.00276817
HG02315	HG02315	0.85843	0.00105334	0.111543	0.00110724
HG02317	HG02317	0.919979	0.00210666	0.0501335	0
HG02318	HG02318	0.942143	0.00316009	0.0350933	0.00332174
HG02322	HG02322	0.88346	0.00263333	0.11907	0.00276819
HG02323	HG02323	0.969261	0.00105333	0.0595316	0.00110735
HG02325	HG02325	1.00881	0.0126399	0.0213064	0.000553615
HG02330	HG02330	0.893645	0	0.0983871	0.000553633
HG02332	HG02332	0.915798	0	0.0670532	0.00166085
HG02334	HG02334	0.774735	0.00210671	0.223087	0.00775073
HG02337	HG02337	0.95863	0.00052667	0.123458	0
HG02339	HG02339	0.971848	0.00157997	0.0194269	0.000553623
HG02343	HG02343	0.753066	0.0036866	0.176718	0.00110725
HG02345	HG02345	0.0781523	0.263858	0.335257	0.00276808
HG02348	HG02348	0.0140163	0.22858	0.164815	0.00608977
HG02351	HG02351	0	0.943769	0	0
HG02353	HG02353	0	1.06648	0	0
HG02355	HG02355	0	1.00223	0	0
HG02356	HG02356	0	1.05595	0	0
HG02360	HG02360	0	0.963255	0	0
HG02364	HG02364	0	1.02803	0	0
HG02367	HG02367	0	1.02593	0	0
HG02371	HG02371	0	1.01013	0	0
HG02373	HG02373	0	1.02013	0	0
HG02374	HG02374	0	0.973262	0	0
HG02375	HG02375	0	1.02487	0	0
HG02379	HG02379	0	1.01645	0	0
HG02380	HG02380	0	1.07227	0	0
HG02382	HG02382	0	1.02751	0	0
HG02383	HG02383	0	0.991168	0	0
HG02384	HG02384	0	1.04857	0	0
HG02385	HG02385	0	1.04278	0	0
HG02386	HG02386	0	0.964835	0	0
HG02389	HG02389	0	1.09018	0	0
HG02390	HG02390	0	0.965889	0	0
HG02391	HG02391	0	1.01697	0	0
HG02392	HG02392	0	1.02961	0	0
HG02394	HG02394	0	0.998015	0	0
HG02395	HG02395	0	1.05015	0	0
HG02396	HG02396	0	1.00644	0	0
HG02397	HG02397	0	1.0254	0	0
HG02398	HG02398	0	1.00907	0	0
HG02399	HG02399	0	0.966942	0	0
HG02401	HG02401	0	1.02751	0	0
HG02402	HG02402	0	1.05226	0	0
HG02406	HG02406	0	0.960096	0	0
HG02407	HG02407	0	1.01645	0	0
HG02408	HG02408	0	1.03067	0	0
HG02409	HG02409	0	0.984848	0	0
HG02410	HG02410	0	0.993275	0	0
HG02419	HG02419	0.952684	0.0105334	0.0532651	0
HG02420	HG02420	0.573394	0.00263328	0.397295	0.00166085
HG02425	HG02425	0.0649847	0.17485	0.341533	0.0110725
HG02427	HG02427	0.921689	0.000526657	0.0620382	0.000553632
HG02429	HG02429	0.916156	0.00316013	0.0795855	0.00221446
HG02433	HG02433	0.886849	0.00263331	0.106537	0.00110723
HG02439	HG02439	0.967549	0.00684669	0.046372	0.00166085
HG02442	HG02442	0.994403	0.00105331	0.0162931	0.00276817
HG02445	HG02445	0.822714	0.00210663	0.131596	0
HG02449	HG02449	0.968048	0.00473991	0.0357197	0.00110726
HG02450	HG02450	0.944225	0.00158005	0.067678	0.00166086
HG02455	HG02455	0.872408	0.0036866	0.130972	0.000553615
HG02461	HG02461	0.91743	0	0	0
HG02462	HG02462	0.922103	0	0	0
HG02464	HG02464	0.9255	0	0	0
HG02465	HG02465	0.913608	0	0	0
HG02470	HG02470	0.916581	0.00210666	0.0507593	0.00166085
HG02471	HG02471	0.929332	0.00105334	0.105904	0.000553645
HG02476	HG02476	0.881788	0.00263338	0.141627	0.00221453
HG02477	HG02477	0.878377	0.00105333	0.111543	0.0022145
HG02479	HG02479	0.880521	0.00263339	0.0751978	0.00221446
HG02481	HG02481	0.912414	0.0073733	0.0664247	0.00166088
HG02484	HG02484	0.887726	0.00105331	0.09024	0
HG02485	HG02485	0.753058	0.000526657	0.261939	0.00166085
HG02489	HG02489	0.874542	0.0021067	0.117815	0.00166092
HG02490	HG02490	0	0	0	0.739076
HG02491	HG02491	0	0	0	0.792777
HG02493	HG02493	0	0	0	0.708628
HG02494	HG02494	0	0	0	0.617835
HG02496	HG02496	0.908115	0.00157997	0.0726912	0
HG02497	HG02497	0.987997	0.0036866	0.0269472	0.0011073
HG02501	HG02501	0.809149	0.00368668	0.157927	0.00166091
HG02502	HG02502	0.850762	0.00105333	0.151649	0.000553615
HG02505	HG02505	0.945927	0.00263336	0.0996406	0.00110725
HG02508	HG02508	0.902185	0.00526657	0.0557717	0.000553615
HG02511	HG02511	0.960342	0.00526686	0.0557736	0.00166095
HG02512	HG02512	0	0.967995	0	0
HG02513	HG02513	0	1.04647	0	0
HG02521	HG02521	0	0.954302	0	0
HG02522	HG02522	0	0.988535	0	0
HG02536	HG02536	0.835919	0.000526678	0.16732	0.00110725
HG02537	HG02537	0.949286	0.00210663	0.0413588	0.000553626
HG02541	HG02541	0.804035	0.000526666	0.157289	0.00332173
HG02545	HG02545	0.903045	0.000526667	0.0670514	0.00221446
HG02546	HG02546	0.940376	0.00316	0.0476259	0.00553615
HG02549	HG02549	1.04233	0.000526657	0.0313341	0.00166087
HG02554	HG02554	0.902588	0.00632003	0.0896123	0.00276813
HG02555	HG02555	0.936544	0.00158	0.0946263	0.00110723
HG02557	HG02557	0.970134	0.00368664	0.0407322	0.00276808
HG02558	HG02558	0.90896	0.00631988	0.0990129	0.00442898
HG02561	HG02561	0.947587	0	0	0
HG02562	HG02562	0.94164	0	0	0
HG02568	HG02568	0.908511	0	0	0
HG02570	HG02570	0.953108	0	0	0
HG02571	HG02571	0.942065	0	0	0
HG02573	HG02573	0.945038	0	0	0
HG02574	HG02574	0.922103	0	0	0
HG02577	HG02577	0.784063	0.000526657	0.19489	0.00276808
HG02580	HG02580	0.872023	0.00579323	0.136609	0.00166087
HG02582	HG02582	0.959055	0	0	0
HG02583	HG02583	0.922527	0	0	0
HG02585	HG02585	0.94164	0	0	0
HG02586	HG02586	0.936968	0	0	0
HG02588	HG02588	0.949286	0	0	0
HG02589	HG02589	0.940366	0	0	0
HG02594	HG02594	0.938243	0	0	0
HG02595	HG02595	0.927199	0	0	0
HG02597	HG02597	0	0	0	0.684822
HG02600	HG02600	0	0	0	0.841495
HG02601	HG02601	0	0	0	0.894642
HG02603	HG02603	0	0	0	0.729111
HG02604	HG02604	0	0	0	0.637211
HG02610	HG02610	0.982415	0	0	0
HG02611	HG02611	0.981141	0	0	0
HG02613	HG02613	0.883876	0	0	0
HG02614	HG02614	0.891946	0	0	0
HG02620	HG02620	0.993034	0	0	0
HG02621	HG02621	0.934845	0	0	0
HG02623	HG02623	0.937393	0	0	0
HG02624	HG02624	0.983265	0	0	0
HG02628	HG02628	0.98199	0	0	0
HG02629	HG02629	0.99006	0	0	0
HG02634	HG02634	0.905963	0	0	0
HG02635	HG02635	0.916156	0	0	0
HG02642	HG02642	0.951409	0	0	0
HG02643	HG02643	0.906812	0	0	0
HG02645	HG02645	0.932721	0	0	0
HG02646	HG02646	0.95778	0	0	0
HG02648	HG02648	0	0	0	0.568009
HG02649	HG02649	0	0	0	0.606209
HG02651	HG02651	0	0	0	0.701984
HG02652	HG02652	0	0	0	0.74572
HG02654	HG02654	0	0	0	0.6278
HG02655	HG02655	0	0	0	0.561366
HG02657	HG02657	0	0	0	0.804403
HG02658	HG02658	0	0	0	0.760667
HG02660	HG02660	0	0	0	0.778937
HG02661	HG02661	0	0	0	0.791116
HG02666	HG02666	0.945888	0	0	0
HG02667	HG02667	0.881753	0	0	0
HG02675	HG02675	0.922103	0	0	0
HG02676	HG02676	0.887699	0	0	0
HG02678	HG02678	0.974345	0	0	0
HG02679	HG02679	0.942915	0	0	0
HG02681	HG02681	0	0	0	0.672643
HG02682	HG02682	0	0	0	0.673196
HG02684	HG02684	0	0	0	0.958308
HG02685	HG02685	0	0	0	1.03581
HG02687	HG02687	0	0	0	1.13989
HG02688	HG02688	0	0	0	0.963844
HG02690	HG02690	0	0	0	0.675964
HG02691	HG02691	0	0	0	0.614513
HG02694	HG02694	0	0	0	0.666553
HG02696	HG02696	0	0	0	0.858657
HG02697	HG02697	0	0	0	0.689805
HG02699	HG02699	0	0	0	0.63555
HG02700	HG02700	0	0	0	0.646069
HG02702	HG02702	0.887274	0	0	0
HG02703	HG02703	0.936119	0	0	0
HG02715	HG02715	0.936119	0	0	0
HG02716	HG02716	0.996856	0	0	0
HG02721	HG02721	0.978592	0	0	0
HG02722	HG02722	1.00875	0	0	0
HG02724	HG02724	0	0	0	1.05021
HG02725	HG02725	0	0	0	1.07623
HG02727	HG02727	0	0	0	1.07623
HG02728	HG02728	0	0	0	1.13436
HG02731	HG02731	0	0	0	0.855336
HG02733	HG02733	0	0	0	0.76565
HG02734	HG02734	0	0	0	0.659356
HG02736	HG02736	0	0	0	0.761221
HG02737	HG02737	0	0	0	0.697002
HG02756	HG02756	0.928474	0	0	0
HG02757	HG02757	0.960754	0	0	0
HG02759	HG02759	0.919979	0	0	0
HG02760	HG02760	0.948861	0	0	0
HG02763	HG02763	0.965001	0	0	0
HG02768	HG02768	0.959904	0	0	0
HG02769	HG02769	0.9255	0	0	0
HG02771	HG02771	1.01937	0	0	0
HG02772	HG02772	0.944189	0	0	0
HG02774	HG02774	0	0	0	0.886338
HG02775	HG02775	0	0	0	1.10391
HG02778	HG02778	0	0	0	1.05907
HG02780	HG02780	0	0	0	1.03471
HG02783	HG02783	0	0	0	1.09727
HG02784	HG02784	0	0	0	1.05796
HG02786	HG02786	0	0	0	1.15484
HG02787	HG02787	0	0	0	1.10889
HG02789	HG02789	0	0	0	1.06958
HG02790	HG02790	0	0	0	1.04412
HG02792	HG02792	0	0	0	1.08841
HG02793	HG02793	0	0	0	1.12938
HG02798	HG02798	0.95056	0	0	0
HG02799	HG02799	0.980291	0	0	0
HG02804	HG02804	1.0079	0	0	0
HG02805	HG02805	0.967125	0	0	0
HG02807	HG02807	0.90129	0	0	0
HG02808	HG02808	0.948861	0	0	0
HG02810	HG02810	0.855419	0	0	0
HG02811	HG02811	0.993034	0	0	0
HG02813	HG02813	0.93442	0	0	0
HG02814	HG02814	0.936544	0	0	0
HG02816	HG02816	0.931447	0	0	0
HG02817	HG02817	0.956081	0	0	0
HG02819	HG02819	0.972221	0	0	0
HG02820	HG02820	1.01002	0	0	0
HG02836	HG02836	0.929748	0	0	0
HG02837	HG02837	0.979442	0	0	0
HG02839	HG02839	0.905963	0	0	0
HG02840	HG02840	0.930597	0	0	0
HG02851	HG02851	0.946737	0	0	0
HG02852	HG02852	0.948011	0	0	0
HG02854	HG02854	1.0028	0	0	0
HG02855	HG02855	0.922527	0	0	0
HG02860	HG02860	0.968824	0	0	0
HG02861	HG02861	0.939092	0	0	0
HG02870	HG02870	0.940366	0	0	0
HG02878	HG02878	0.92635	0	0	0
HG02879	HG02879	0.930173	0	0	0
HG02881	HG02881	0.999829	0	0	0
HG02882	HG02882	0.91743	0	0	0
HG02884	HG02884	0.953958	0	0	0
HG02885	HG02885	0.936544	0	0	0
HG02887	HG02887	0.967125	0	0	0
HG02888	HG02888	0.928898	0	0	0
HG02890	HG02890	0.965001	0	0	0
HG02891	HG02891	0.952684	0	0	0
HG02895	HG02895	0.946313	0	0	0
HG02896	HG02896	0.970523	0	0	0
HG02922	HG02922	1.03891	0	0	0
HG02923	HG02923	1.02234	0	0	0
HG02938	HG02938	1.06142	0	0	0
HG02941	HG02941	1.03848	0	0	0
HG02943	HG02943	1.05887	0	0	0
HG02944	HG02944	1.02829	0	0	0
HG02946	HG02946	1.02107	0	0	0
HG02947	HG02947	1.02659	0	0	0
HG02952	HG02952	1.04782	0	0	0
HG02953	HG02953	0.98199	0	0	0
HG02968	HG02968	1.03806	0	0	0
HG02970	HG02970	1.04698	0	0	0
HG02971	HG02971	1.06651	0	0	0
HG02973	HG02973	1.06481	0	0	0
HG02974	HG02974	1.02744	0	0	0
HG02976	HG02976	1.02871	0	0	0
HG02977	HG02977	1.01639	0	0	0
HG02979	HG02979	1.0011	0	0	0
HG02981	HG02981	0.992609	0	0	0
HG02982	HG02982	0.915307	0	0	0
HG02983	HG02983	0.952684	0	0	0
HG03006	HG03006	0	0	0	0.94945
HG03007	HG03007	0	0	0	0.906822
HG03009	HG03009	0	0	0	0.921769
HG03012	HG03012	0	0	0	0.960522
HG03015	HG03015	0	0	0	1.06017
HG03016	HG03016	0	0	0	1.11886
HG03018	HG03018	0	0	0	1.03969
HG03019	HG03019	0	0	0	1.13048
HG03021	HG03021	0	0	0	1.05298
HG03022	HG03022	0	0	0	0.9954
HG03024	HG03024	0.946313	0	0	0
HG03025	HG03025	0.980716	0	0	0
HG03027	HG03027	0.968399	0	0	0
HG03028	HG03028	0.942065	0	0	0
HG03039	HG03039	0.94971	0	0	0
HG03040	HG03040	0.976044	0	0	0
HG03045	HG03045	0.956506	0	0	0
HG03046	HG03046	0.904264	0	0	0
HG03048	HG03048	0.971372	0	0	0
HG03049	HG03049	0.967125	0	0	0
HG03052	HG03052	1.1213	0	0	0
HG03054	HG03054	1.06651	0	0	0
HG03055	HG03055	1.09455	0	0	0
HG03057	HG03057	1.06269	0	0	0
HG03058	HG03058	1.07841	0	0	0
HG03060	HG03060	1.09115	0	0	0
HG03061	HG03061	1.06779	0	0	0
HG03063	HG03063	1.04825	0	0	0
HG03064	HG03064	1.11663	0	0	0
HG03066	HG03066	1.06736	0	0	0
HG03069	HG03069	1.12258	0	0	0
HG03072	HG03072	1.09497	0	0	0
HG03073	HG03073	1.07671	0	0	0
HG03074	HG03074	1.07798	0	0	0
HG03077	HG03077	1.07161	0	0	0
HG03078	HG03078	1.06524	0	0	0
HG03079	HG03079	1.0835	0	0	0
HG03081	HG03081	1.04782	0	0	0
HG03082	HG03082	1.06099	0	0	0
HG03084	HG03084	1.06227	0	0	0
HG03085	HG03085	1.11493	0	0	0
HG03086	HG03086	1.12343	0	0	0
HG03088	HG03088	1.00917	0	0	0
HG03091	HG03091	1.10516	0	0	0
HG03095	HG03095	1.04315	0	0	0
HG03096	HG03096	1.13277	0	0	0
HG03097	HG03097	1.09922	0	0	0
HG03099	HG03099	1.0113	0	0	0
HG03100	HG03100	1.01215	0	0	0
HG03103	HG03103	1.03211	0	0	0
HG03105	HG03105	1.03975	0	0	0
HG03108	HG03108	1.03848	0	0	0
HG03109	HG03109	1.03126	0	0	0
HG03111	HG03111	0.941216	0	0	0
HG03112	HG03112	1.02744	0	0	0
HG03114	HG03114	1.06354	0	0	0
HG03115	HG03115	1.03466	0	0	0
HG03117	HG03117	1.03423	0	0	0
HG03118	HG03118	0.995582	0	0	0
HG03120	HG03120	1.01215	0	0	0
HG03121	HG03121	1.00323	0	0	0
HG03123	HG03123	1.0423	0	0	0
HG03124	HG03124	1.03975	0	0	0
HG03126	HG03126	1.01724	0	0	0
HG03127	HG03127	1.04698	0	0	0
HG03129	HG03129	1.03296	0	0	0
HG03130	HG03130	1.03211	0	0	0
HG03132	HG03132	1.03168	0	0	0
HG03133	HG03133	0.993034	0	0	0
HG03135	HG03135	1.05335	0	0	0
HG03136	HG03136	1.0542	0	0	0
HG03139	HG03139	1.01597	0	0	0
HG03157	HG03157	1.02064	0	0	0
HG03159	HG03159	1.03975	0	0	0
HG03160	HG03160	1.04825	0	0	0
HG03162	HG03162	1.044	0	0	0
HG03163	HG03163	1.01257	0	0	0
HG03166	HG03166	0.989211	0	0	0
HG03168	HG03168	0.99898	0	0	0
HG03169	HG03169	1.05037	0	0	0
HG03172	HG03172	0.988786	0	0	0
HG03175	HG03175	1.02616	0	0	0
HG03189	HG03189	1.06227	0	0	0
HG03190	HG03190	1.02319	0	0	0
HG03193	HG03193	1.04273	0	0	0
HG03195	HG03195	1.01724	0	0	0
HG03196	HG03196	1.03763	0	0	0
HG03198	HG03198	1.0113	0	0	0
HG03199	HG03199	1.03848	0	0	0
HG03202	HG03202	0.991759	0	0	0
HG03209	HG03209	1.05802	0	0	0
HG03212	HG03212	1.05802	0	0	0
HG03224	HG03224	1.08265	0	0	0
HG03225	HG03225	1.07883	0	0	0
HG03228	HG03228	0	0	0	0.987096
HG03229	HG03229	0	0	0	0.997061
HG03234	HG03234	0	0	0	0.677625
HG03235	HG03235	0	0	0	0.698662
HG03237	HG03237	0	0	0	0.594029
HG03238	HG03238	0	0	0	0.568009
HG03240	HG03240	0.955232	0	0	0
HG03241	HG03241	0.993883	0	0	0
HG03246	HG03246	0.935269	0	0	0
HG03247	HG03247	0.970523	0	0	0
HG03258	HG03258	0.955657	0	0	0
HG03259	HG03259	0.918705	0	0	0
HG03265	HG03265	1.02786	0	0	0
HG03267	HG03267	1.02446	0	0	0
HG03268	HG03268	1.02914	0	0	0
HG03270	HG03270	1.03763	0	0	0
HG03271	HG03271	1.01045	0	0	0
HG03279	HG03279	1.02659	0	0	0
HG03280	HG03280	1.06566	0	0	0
HG03291	HG03291	1.06057	0	0	0
HG03294	HG03294	0.983265	0	0	0
HG03295	HG03295	1.03636	0	0	0
HG03297	HG03297	1.03721	0	0	0
HG03298	HG03298	1.0406	0	0	0
HG03300	HG03300	0.987512	0	0	0
HG03301	HG03301	1.05972	0	0	0
HG03303	HG03303	0.982415	0	0	0
HG03304	HG03304	1.01385	0	0	0
HG03311	HG03311	1.00578	0	0	0
HG03313	HG03313	1.00535	0	0	0
HG03342	HG03342	1.02149	0	0	0
HG03343	HG03343	1.03296	0	0	0
HG03351	HG03351	1.01002	0	0	0
HG03352	HG03352	1.02149	0	0	0
HG03354	HG03354	1.03721	0	0	0
HG03363	HG03363	1.01979	0	0	0
HG03366	HG03366	1.02999	0	0	0
HG03367	HG03367	1.0903	0	0	0
HG03369	HG03369	1.01682	0	0	0
HG03370	HG03370	1.03084	0	0	0
HG03372	HG03372	1.08223	0	0	0
HG03376	HG03376	1.06057	0	0	0
HG03378	HG03378	1.08308	0	0	0
HG03380	HG03380	1.08095	0	0	0
HG03382	HG03382	1.06142	0	0	0
HG03385	HG03385	1.0423	0	0	0
HG03388	HG03388	1.11833	0	0	0
HG03391	HG03391	1.06609	0	0	0
HG03394	HG03394	1.07501	0	0	0
HG03397	HG03397	1.00535	0	0	0
HG03401	HG03401	1.07968	0	0	0
HG03410	HG03410	1.06396	0	0	0
HG03419	HG03419	1.10304	0	0	0
HG03428	HG03428	1.02404	0	0	0
HG03432	HG03432	1.03041	0	0	0
HG03433	HG03433	1.03253	0	0	0
HG03436	HG03436	1.06396	0	0	0
HG03437	HG03437	1.03084	0	0	0
HG03439	HG03439	1.03763	0	0	0
HG03442	HG03442	1.03721	0	0	0
HG03445	HG03445	1.10219	0	0	0
HG03446	HG03446	1.06906	0	0	0
HG03449	HG03449	1.06864	0	0	0
HG03451	HG03451	1.0457	0	0	0
HG03452	HG03452	1.02446	0	0	0
HG03455	HG03455	1.09242	0	0	0
HG03457	HG03457	1.06906	0	0	0
HG03458	HG03458	1.0542	0	0	0
HG03460	HG03460	1.07076	0	0	0
HG03461	HG03461	1.06014	0	0	0
HG03464	HG03464	1.03126	0	0	0
HG03469	HG03469	1.10984	0	0	0
HG03470	HG03470	1.07543	0	0	0
HG03472	HG03472	1.03593	0	0	0
HG03473	HG03473	1.07926	0	0	0
HG03476	HG03476	1.14891	0	0	0
HG03478	HG03478	1.0835	0	0	0
HG03479	HG03479	1.0491	0	0	0
HG03484	HG03484	1.05505	0	0	0
HG03485	HG03485	1.0869	0	0	0
HG03488	HG03488	0	0	0	0.776169
HG03490	HG03490	0	0	0	0.677625
HG03491	HG03491	0	0	0	0.928413
HG03499	HG03499	1.0147	0	0	0
HG03511	HG03511	1.0474	0	0	0
HG03514	HG03514	1.06609	0	0	0
HG03515	HG03515	1.01682	0	0	0
HG03517	HG03517	1.04782	0	0	0
HG03518	HG03518	1.02192	0	0	0
HG03520	HG03520	1.01087	0	0	0
HG03521	HG03521	1.03975	0	0	0
HG03538	HG03538	0.938667	0	0	0
HG03539	HG03539	0.890672	0	0	0
HG03547	HG03547	1.04315	0	0	0
HG03548	HG03548	1.09709	0	0	0
HG03556	HG03556	1.07543	0	0	0
HG03557	HG03557	1.10092	0	0	0
HG03558	HG03558	1.06736	0	0	0
HG03559	HG03559	1.11451	0	0	0
HG03563	HG03563	1.04358	0	0	0
HG03565	HG03565	1.09837	0	0	0
HG03567	HG03567	1.06524	0	0	0
HG03571	HG03571	1.07883	0	0	0
HG03572	HG03572	1.10644	0	0	0
HG03575	HG03575	1.08648	0	0	0
HG03577	HG03577	1.10474	0	0	0
HG03578	HG03578	1.08223	0	0	0
HG03583	HG03583	1.07458	0	0	0
HG03585	HG03585	0	0	0	0.918448
HG03589	HG03589	0	0	0	0.936717
HG03593	HG03593	0	0	0	0.890213
HG03594	HG03594	0	0	0	0.895196
HG03595	HG03595	0	0	0	0.884124
HG03598	HG03598	0	0	0	0.924537
HG03600	HG03600	0	0	0	1.12771
HG03603	HG03603	0	0	0	0.939485
HG03604	HG03604	0	0	0	0.897964
HG03607	HG03607	0	0	0	0.85755
HG03611	HG03611	0	0	0	0.872498
HG03615	HG03615	0	0	0	0.919555
HG03616	HG03616	0	0	0	0.876927
HG03619	HG03619	0	0	0	0.560812
HG03624	HG03624	0	0	0	0.621156
HG03625	HG03625	0	0	0	0.613959
HG03629	HG03629	0	0	0	0.732433
HG03631	HG03631	0	0	0	0.764543
HG03634	HG03634	0	0	0	0.739076
HG03636	HG03636	0	0	0	0.796652
HG03640	HG03640	0	0	0	1.05021
HG03642	HG03642	0	0	0	1.05741
HG03643	HG03643	0	0	0	1.00869
HG03644	HG03644	0	0	0	1.04855
HG03645	HG03645	0	0	0	1.11332
HG03646	HG03646	0	0	0	1.0563
HG03649	HG03649	0	0	0	0.839834
HG03652	HG03652	0	0	0	0.956647
HG03653	HG03653	0	0	0	0.884124
HG03660	HG03660	0	0	0	1.08066
HG03663	HG03663	0	0	0	1.01367
HG03667	HG03667	0	0	0	1.03858
HG03668	HG03668	0	0	0	0.934503
HG03672	HG03672	0	0	0	1.08951
HG03673	HG03673	0	0	0	1.01478
HG03679	HG03679	0	0	0	1.04301
HG03680	HG03680	0	0	0	1.03415
HG03681	HG03681	0	0	0	1.06239
HG03684	HG03684	0	0	0	1.11221
HG03685	HG03685	0	0	0	1.12716
HG03686	HG03686	0	0	0	1.16315
HG03687	HG03687	0	0	0	1.09893
HG03689	HG03689	0	0	0	1.09228
HG03690	HG03690	0	0	0	1.02806
HG03691	HG03691	0	0	0	1.09062
HG03692	HG03692	0	0	0	1.08896
HG03693	HG03693	0	0	0	1.079
HG03694	HG03694	0	0	0	0.827101
HG03695	HG03695	0	0	0	1.08619
HG03696	HG03696	0	0	0	1.08509
HG03697	HG03697	0	0	0	1.0945
HG03698	HG03698	0	0	0	1.09284
HG03702	HG03702	0	0	0	0.959415
HG03703	HG03703	0	0	0	0.902393
HG03705	HG03705	0	0	0	1.08287
HG03706	HG03706	0	0	0	1.13546
HG03708	HG03708	0	0	0	0.811046
HG03709	HG03709	0	0	0	0.928413
HG03711	HG03711	0	0	0	1.07844
HG03713	HG03713	0	0	0	0.884124
HG03714	HG03714	0	0	0	0.888552
HG03716	HG03716	0	0	0	0.878034
HG03717	HG03717	0	0	0	1.28771
HG03718	HG03718	0	0	0	1.23124
HG03720	HG03720	0	0	0	1.07291
HG03722	HG03722	0	0	0	1.0945
HG03727	HG03727	0	0	0	1.04024
HG03729	HG03729	0	0	0	1.07346
HG03730	HG03730	0	0	0	1.20577
HG03731	HG03731	0	0	0	1.11111
HG03733	HG03733	0	0	0	1.13602
HG03736	HG03736	0	0	0	1.03249
HG03738	HG03738	0	0	0	1.08785
HG03740	HG03740	0	0	0	1.02474
HG03741	HG03741	0	0	0	1.05076
HG03742	HG03742	0	0	0	1.09173
HG03743	HG03743	0	0	0	1.1482
HG03744	HG03744	0	0	0	1.02751
HG03745	HG03745	0	0	0	1.04689
HG03746	HG03746	0	0	0	0.823226
HG03750	HG03750	0	0	0	1.08066
HG03752	HG03752	0	0	0	1.05685
HG03753	HG03753	0	0	0	1.08951
HG03754	HG03754	0	0	0	1.07623
HG03755	HG03755	0	0	0	1.06737
HG03756	HG03756	0	0	0	1.01201
HG03757	HG03757	0	0	0	1.13491
HG03760	HG03760	0	0	0	1.06405
HG03762	HG03762	0	0	0	0.973809
HG03765	HG03765	0	0	0	0.725236
HG03767	HG03767	0	0	0	0.546418
HG03770	HG03770	0	0	0	1.03415
HG03771	HG03771	0	0	0	1.06405
HG03772	HG03772	0	0	0	1.28273
HG03773	HG03773	0	0	0	1.3475
HG03774	HG03774	0	0	0	1.05408
HG03775	HG03775	0	0	0	1.04689
HG03777	HG03777	0	0	0	1.0491
HG03778	HG03778	0	0	0	1.02474
HG03779	HG03779	0	0	0	1.06848
HG03780	HG03780	0	0	0	1.03305
HG03781	HG03781	0	0	0	1.05962
HG03782	HG03782	0	0	0	1.02585
HG03784	HG03784	0	0	0	1.34916
HG03785	HG03785	0	0	0	1.27664
HG03786	HG03786	0	0	0	1.2639
HG03787	HG03787	0	0	0	1.12495
HG03788	HG03788	0	0	0	0.989864
HG03789	HG03789	0	0	0	0.96938
HG03790	HG03790	0	0	0	1.0408
HG03792	HG03792	0	0	0	1.11055
HG03793	HG03793	0	0	0	0.966059
HG03796	HG03796	0	0	0	0.784473
HG03800	HG03800	0	0	0	0.873605
HG03802	HG03802	0	0	0	0.978792
HG03803	HG03803	0	0	0	0.959969
HG03805	HG03805	0	0	0	0.913465
HG03808	HG03808	0	0	0	0.826548
HG03809	HG03809	0	0	0	1.00481
HG03812	HG03812	0	0	0	0.824887
HG03814	HG03814	0	0	0	0.885784
HG03815	HG03815	0	0	0	0.885784
HG03817	HG03817	0	0	0	0.943914
HG03821	HG03821	0	0	0	0.987096
HG03823	HG03823	0	0	0	0.884677
HG03824	HG03824	0	0	0	0.864747
HG03826	HG03826	0	0	0	0.891874
HG03829	HG03829	0	0	0	0.905161
HG03830	HG03830	0	0	0	0.844817
HG03832	HG03832	0	0	0	0.922877
HG03833	HG03833	0	0	0	0.938931
HG03836	HG03836	0	0	0	1.04135
HG03837	HG03837	0	0	0	1.08896
HG03838	HG03838	0	0	0	0.998168
HG03844	HG03844	0	0	0	1.04356
HG03846	HG03846	0	0	0	1.03305
HG03848	HG03848	0	0	0	1.03637
HG03849	HG03849	0	0	0	1.09948
HG03850	HG03850	0	0	0	1.00204
HG03851	HG03851	0	0	0	1.02419
HG03854	HG03854	0	0	0	1.12052
HG03856	HG03856	0	0	0	1.21297
HG03857	HG03857	0	0	0	1.05353
HG03858	HG03858	0	0	0	1.08951
HG03861	HG03861	0	0	0	1.35691
HG03862	HG03862	0	0	0	1.02142
HG03863	HG03863	0	0	0	1.12107
HG03864	HG03864	0	0	0	0.958862
HG03866	HG03866	0	0	0	0.999276
HG03867	HG03867	0	0	0	1.17034
HG03868	HG03868	0	0	0	1.01201
HG03869	HG03869	0	0	0	1.02696
HG03870	HG03870	0	0	0	1.03747
HG03871	HG03871	0	0	0	1.16924
HG03872	HG03872	0	0	0	1.03969
HG03873	HG03873	0	0	0	1.10225
HG03874	HG03874	0	0	0	0.960522
HG03875	HG03875	0	0	0	0.897964
HG03882	HG03882	0	0	0	0.976577
HG03884	HG03884	0	0	0	1.07235
HG03885	HG03885	0	0	0	1.13823
HG03886	HG03886	0	0	0	1.12716
HG03887	HG03887	0	0	0	1.03637
HG03888	HG03888	0	0	0	0.875266
HG03890	HG03890	0	0	0	1.0873
HG03894	HG03894	0	0	0	1.05741
HG03895	HG03895	0	0	0	1.08841
HG03896	HG03896	0	0	0	1.19581
HG03897	HG03897	0	0	0	1.04523
HG03898	HG03898	0	0	0	1.08121
HG03899	HG03899	0	0	0	1.05076
HG03900	HG03900	0	0	0	1.05796
HG03902	HG03902	0	0	0	0.931734
HG03905	HG03905	0	0	0	0.882463
HG03907	HG03907	0	0	0	0.904054
HG03908	HG03908	0	0	0	0.875266
HG03910	HG03910	0	0	0	0.881909
HG03911	HG03911	0	0	0	1.03471
HG03913	HG03913	0	0	0	0.924537
HG03914	HG03914	0	0	0	0.916787
HG03916	HG03916	0	0	0	0.906822
HG03917	HG03917	0	0	0	0.934503
HG03919	HG03919	0	0	0	0.990971
HG03920	HG03920	0	0	0	0.973256
HG03922	HG03922	0	0	0	0.858657
HG03925	HG03925	0	0	0	0.91734
HG03926	HG03926	0	0	0	0.87139
HG03928	HG03928	0	0	0	0.976577
HG03931	HG03931	0	0	0	0.933395
HG03934	HG03934	0	0	0	0.904054
HG03937	HG03937	0	0	0	0.86364
HG03940	HG03940	0	0	0	1.22847
HG03941	HG03941	0	0	0	1.20743
HG03943	HG03943	0	0	0	1.08287
HG03944	HG03944	0	0	0	1.10889
HG03945	HG03945	0	0	0	1.05353
HG03947	HG03947	0	0	0	1.06183
HG03949	HG03949	0	0	0	1.06903
HG03950	HG03950	0	0	0	1.01865
HG03951	HG03951	0	0	0	1.06792
HG03953	HG03953	0	0	0	1.14654
HG03955	HG03955	0	0	0	1.05187
HG03960	HG03960	0	0	0	1.04633
HG03963	HG03963	0	0	0	1.06128
HG03965	HG03965	0	0	0	1.0563
HG03967	HG03967	0	0	0	1.06571
HG03968	HG03968	0	0	0	1.12993
HG03969	HG03969	0	0	0	1.11
HG03971	HG03971	0	0	0	1.03581
HG03973	HG03973	0	0	0	1.04135
HG03974	HG03974	0	0	0	1.01921
HG03976	HG03976	0	0	0	1.06848
HG03977	HG03977	0	0	0	1.17034
HG03978	HG03978	0	0	0	1.00481
HG03985	HG03985	0	0	0	1.09228
HG03986	HG03986	0	0	0	1.08176
HG03989	HG03989	0	0	0	1.0264
HG03990	HG03990	0	0	0	1.11332
HG03991	HG03991	0	0	0	1.05021
HG03995	HG03995	0	0	0	1.04412
HG03998	HG03998	0	0	0	1.06349
HG03999	HG03999	0	0	0	1.07678
HG04001	HG04001	0	0	0	1.05076
HG04002	HG04002	0	0	0	1.06682
HG04003	HG04003	0	0	0	0.873605
HG04006	HG04006	0	0	0	1.15152
HG04014	HG04014	0	0	0	1.02917
HG04015	HG04015	0	0	0	1.07734
HG04017	HG04017	0	0	0	1.32978
HG04018	HG04018	0	0	0	1.04356
HG04019	HG04019	0	0	0	1.0037
HG04020	HG04020	0	0	0	0.961076
HG04022	HG04022	0	0	0	1.079
HG04023	HG04023	0	0	0	1.28605
HG04025	HG04025	0	0	0	1.32425
HG04026	HG04026	0	0	0	1.34307
HG04029	HG04029	0	0	0	1.00315
HG04033	HG04033	0	0	0	1.10502
HG04035	HG04035	0	0	0	1.07291
HG04038	HG04038	0	0	0	1.00979
HG04039	HG04039	0	0	0	1.03194
HG04042	HG04042	0	0	0	1.02917
HG04047	HG04047	0	0	0	1.10944
HG04054	HG04054	0	0	0	1.30321
HG04056	HG04056	0	0	0	1.32314
HG04059	HG04059	0	0	0	1.0408
HG04060	HG04060	0	0	0	0.916787
HG04061	HG04061	0	0	0	1.19747
HG04062	HG04062	0	0	0	1.22349
HG04063	HG04063	0	0	0	1.2866
HG04070	HG04070	0	0	0	1.09727
HG04075	HG04075	0	0	0	1.0408
HG04076	HG04076	0	0	0	1.09616
HG04080	HG04080	0	0	0	0.953325
HG04090	HG04090	0	0	0	0.999276
HG04093	HG04093	0	0	0	1.06958
HG04094	HG04094	0	0	0	1.06017
HG04096	HG04096	0	0	0	1.26944
HG04098	HG04098	0	0	0	1.0264
HG04099	HG04099	0	0	0	1.07457
HG04100	HG04100	0	0	0	1.08453
HG04106	HG04106	0	0	0	1.08287
HG04107	HG04107	0	0	0	1.10336
HG04118	HG04118	0	0	0	1.02474
HG04131	HG04131	0	0	0	0.921769
HG04134	HG04134	0	0	0	0.856443
HG04140	HG04140	0	0	0	0.876927
HG04141	HG04141	0	0	0	0.885784
HG04144	HG04144	0	0	0	0.858104
HG04146	HG04146	0	0	0	0.861979
HG04152	HG04152	0	0	0	0.875819
HG04153	HG04153	0	0	0	0.859211
HG04155	HG04155	0	0	0	0.88357
HG04156	HG04156	0	0	0	0.914019
HG04158	HG04158	0	0	0	0.905161
HG04159	HG04159	0	0	0	0.898518
HG04161	HG04161	0	0	0	0.824333
HG04162	HG04162	0	0	0	0.886338
HG04164	HG04164	0	0	0	0.92952
HG04171	HG04171	0	0	0	0.879695
HG04173	HG04173	0	0	0	0.932288
HG04176	HG04176	0	0	0	0.905715
HG04177	HG04177	0	0	0	0.885231
HG04180	HG04180	0	0	0	0.951665
HG04182	HG04182	0	0	0	0.881355
HG04183	HG04183	0	0	0	0.916787
HG04185	HG04185	0	0	0	1.15982
HG04186	HG04186	0	0	0	1.13657
HG04188	HG04188	0	0	0	0.956094
HG04189	HG04189	0	0	0	0.994847
HG04194	HG04194	0	0	0	0.886892
HG04195	HG04195	0	0	0	0.836513
HG04198	HG04198	0	0	0	1.02806
HG04200	HG04200	0	0	0	1.03194
HG04202	HG04202	0	0	0	1.09893
HG04206	HG04206	0	0	0	0.948897
HG04209	HG04209	0	0	0	1.08287
HG04210	HG04210	0	0	0	1.05962
HG04211	HG04211	0	0	0	1.06294
HG04212	HG04212	0	0	0	1.04965
HG04214	HG04214	0	0	0	0.994847
HG04216	HG04216	0	0	0	1.04965
HG04219	HG04219	0	0	0	1.02087
HG04222	HG04222	0	0	0	1.10502
HG04225	HG04225	0	0	0	1.02142
HG04227	HG04227	0	0	0	1.0419
HG04229	HG04229	0	0	0	1.10003
HG04235	HG04235	0	0	0	1.07401
HG04238	HG04238	0	0	0	1.04024
HG04239	HG04239	0	0	0	1.14543
NA06984	NA06984	0	0	1.00264	0
NA06985	NA06985	0	0	0.91804	0
NA06986	NA06986	0	0	0.946866	0
NA06989	NA06989	0	0	1.07157	0
NA06994	NA06994	0	0	0.914907	0
NA07000	NA07000	0	0	1.01329	0
NA07037	NA07037	0	0	1.04462	0
NA07048	NA07048	0	0	1.02394	0
NA07051	NA07051	0	0	0.968799	0
NA07056	NA07056	0	0	0.978825	0
NA07347	NA07347	0	0	1.04588	0
NA07357	NA07357	0	0	1.01204	0
NA10847	NA10847	0	0	1.0277	0
NA10851	NA10851	0	0	1.01642	0
NA11829	NA11829	0	0	1.11167	0
NA11830	NA11830	0	0	1.0277	0
NA11831	NA11831	0	0	0.998251	0
NA11832	NA11832	0	0	0.958772	0
NA11840	NA11840	0	0	1.01956	0
NA11843	NA11843	0	0	1.01329	0
NA11881	NA11881	0	0	0.960025	0
NA11892	NA11892	0	0	1.03021	0
NA11893	NA11893	0	0	1.00076	0
NA11894	NA11894	0	0	0.991358	0
NA11918	NA11918	0	0	0.898614	0
NA11919	NA11919	0	0	0.948746	0
NA11920	NA11920	0	0	0.942479	0
NA11930	NA11930	0	0	0.981958	0
NA11931	NA11931	0	0	1.04024	0
NA11932	NA11932	0	0	0.948746	0
NA11933	NA11933	0	0	0.958772	0
NA11992	NA11992	0	0	0.968799	0
NA11994	NA11994	0	0	1.0628	0
NA11995	NA11995	0	0	1.04212	0
NA12003	NA12003	0	0	1.0158	0
NA12004	NA12004	0	0	0.959399	0
NA12005	NA12005	0	0	1.02206	0
NA12006	NA12006	0	0	0.967545	0
NA12043	NA12043	0	0	0.946866	0
NA12044	NA12044	0	0	0.982585	0
NA12045	NA12045	0	0	0.975065	0
NA12046	NA12046	0	0	1.05026	0
NA12058	NA12058	0	0	0.965665	0
NA12144	NA12144	0	0	0.956266	0
NA12154	NA12154	0	0	0.907387	0
NA12155	NA12155	0	0	0.909894	0
NA12156	NA12156	0	0	1.00201	0
NA12234	NA12234	0	0	1.00765	0
NA12249	NA12249	0	0	1.06029	0
NA12272	NA12272	0	0	0.963159	0
NA12273	NA12273	0	0	0.942479	0
NA12275	NA12275	0	0	0.9312	0
NA12282	NA12282	0	0	0.963785	0
NA12283	NA12283	0	0	0.995118	0
NA12286	NA12286	0	0	0.876681	0
NA12287	NA12287	0	0	0.985718	0
NA12340	NA12340	0	0	1.06154	0
NA12341	NA12341	0	0	0.934333	0
NA12342	NA12342	0	0	0.958772	0
NA12347	NA12347	0	0	1.00452	0
NA12348	NA12348	0	0	0.975692	0
NA12383	NA12383	0	0	0.901747	0
NA12399	NA12399	0	0	1.01392	0
NA12400	NA12400	0	0	0.960025	0
NA12413	NA12413	0	0	0.976945	0
NA12414	NA12414	0	0	1.01392	0
NA12489	NA12489	0	0	0.998251	0
NA12546	NA12546	0	0	0.940599	0
NA12716	NA12716	0	0	0.986971	0
NA12717	NA12717	0	0	0.939973	0
NA12718	NA12718	0	0	1.04588	0
NA12748	NA12748	0	0	0.982585	0
NA12749	NA12749	0	0	0.992611	0
NA12750	NA12750	0	0	1.02269	0
NA12751	NA12751	0	0	0.990731	0
NA12760	NA12760	0	0	0.979452	0
NA12761	NA12761	0	0	0.981958	0
NA12762	NA12762	0	0	0.974438	0
NA12763	NA12763	0	0	0.895481	0
NA12775	NA12775	0	0	0.962532	0
NA12776	NA12776	0	0	1.05904	0
NA12777	NA12777	0	0	0.999504	0
NA12778	NA12778	0	0	0.985718	0
NA12812	NA12812	0	0	1.02018	0
NA12813	NA12813	0	0	0.953759	0
NA12814	NA12814	0	0	1.07032	0
NA12815	NA12815	0	0	0.983838	0
NA12827	NA12827	0	0	0.970052	0
NA12828	NA12828	0	0	0.920547	0
NA12829	NA12829	0	0	1.00702	0
NA12830	NA12830	0	0	0.990105	0
NA12842	NA12842	0	0	0.988851	0
NA12843	NA12843	0	0	0.976945	0
NA12872	NA12872	0	0	0.913653	0
NA12873	NA12873	0	0	0.921173	0
NA12874	NA12874	0	0	1.10165	0
NA12878	NA12878	0	0	0.941853	0
NA12889	NA12889	0	0	0.918667	0
NA12890	NA12890	0	0	0.960025	0
NA18486	NA18486	1.05632	0	0	0
NA18488	NA18488	0.979442	0	0	0
NA18489	NA18489	1.03848	0	0	0
NA18498	NA18498	1.03296	0	0	0
NA18499	NA18499	1.02829	0	0	0
NA18501	NA18501	1.06524	0	0	0
NA18502	NA18502	1.04358	0	0	0
NA18504	NA18504	1.06057	0	0	0
NA18505	NA18505	0.993458	0	0	0
NA18507	NA18507	0.982415	0	0	0
NA18508	NA18508	1.05844	0	0	0
NA18510	NA18510	1.04358	0	0	0
NA18511	NA18511	1.04145	0	0	0
NA18516	NA18516	0.986238	0	0	0
NA18517	NA18517	0.991335	0	0	0
NA18519	NA18519	1.01937	0	0	0
NA18520	NA18520	0.985388	0	0	0
NA18522	NA18522	0.977318	0	0	0
NA18523	NA18523	1.02914	0	0	0
NA18525	NA18525	0	1.04173	0	0
NA18526	NA18526	0	1.04647	0	0
NA18528	NA18528	0	0.92007	0	0
NA18530	NA18530	0	0.963255	0	0
NA18531	NA18531	0	0.979055	0	0
NA18532	NA18532	0	1.00591	0	0
NA18533	NA18533	0	1.00697	0	0
NA18534	NA18534	0	0.999068	0	0
NA18535	NA18535	0	0.985902	0	0
NA18536	NA18536	0	1.01013	0	0
NA18537	NA18537	0	1.00855	0	0
NA18538	NA18538	0	0.933763	0	0
NA18539	NA18539	0	0.963782	0	0
NA18541	NA18541	0	0.958516	0	0
NA18542	NA18542	0	0.964309	0	0
NA18543	NA18543	0	1.02277	0	0
NA18544	NA18544	0	1.00328	0	0
NA18545	NA18545	0	0.998015	0	0
NA18546	NA18546	0	0.933763	0	0
NA18547	NA18547	0	0.957989	0	0
NA18548	NA18548	0	0.986955	0	0
NA18549	NA18549	0	1.03962	0	0
NA18550	NA18550	0	1.05647	0	0
NA18552	NA18552	0	1.00433	0	0
NA18553	NA18553	0	0.974315	0	0
NA18555	NA18555	0	0.957462	0	0
NA18557	NA18557	0	0.922703	0	0
NA18558	NA18558	0	0.962202	0	0
NA18559	NA18559	0	1.02435	0	0
NA18560	NA18560	0	0.989062	0	0
NA18561	NA18561	0	0.983268	0	0
NA18562	NA18562	0	0.929023	0	0
NA18563	NA18563	0	0.990115	0	0
NA18564	NA18564	0	0.961676	0	0
NA18565	NA18565	0	1.06227	0	0
NA18566	NA18566	0	1.00065	0	0
NA18567	NA18567	0	0.998542	0	0
NA18570	NA18570	0	1.01487	0	0
NA18571	NA18571	0	0.978529	0	0
NA18572	NA18572	0	0.972209	0	0
NA18573	NA18573	0	1.01908	0	0
NA18574	NA18574	0	0.979582	0	0
NA18577	NA18577	0	1.03804	0	0
NA18579	NA18579	0	0.967995	0	0
NA18582	NA18582	0	0.966942	0	0
NA18591	NA18591	0	1.10124	0	0
NA18592	NA18592	0	0.943769	0	0
NA18593	NA18593	0	0.968522	0	0
NA18595	NA18595	0	1.00223	0	0
NA18596	NA18596	0	0.986955	0	0
NA18597	NA18597	0	1.00802	0	0
NA18599	NA18599	0	0.965362	0	0
NA18602	NA18602	0	0.970629	0	0
NA18603	NA18603	0	1.0175	0	0
NA18605	NA18605	0	0.974315	0	0
NA18606	NA18606	0	1.04805	0	0
NA18608	NA18608	0	0.968522	0	0
NA18609	NA18609	0	0.919016	0	0
NA18610	NA18610	0	1.02856	0	0
NA18611	NA18611	0	1.02277	0	0
NA18612	NA18612	0	1.02961	0	0
NA18613	NA18613	0	0.994855	0	0
NA18614	NA18614	0	1.01592	0	0
NA18615	NA18615	0	0.990642	0	0
NA18616	NA18616	0	0.988535	0	0
NA18617	NA18617	0	1.05226	0	0
NA18618	NA18618	0	0.966415	0	0
NA18619	NA18619	0	0.959569	0	0
NA18620	NA18620	0	0.947982	0	0
NA18621	NA18621	0	0.954302	0	0
NA18622	NA18622	0	1.02277	0	0
NA18623	NA18623	0	0.961149	0	0
NA18624	NA18624	0	1.00433	0	0
NA18625	NA18625	0	0.971682	0	0
NA18626	NA18626	0	0.923756	0	0
NA18627	NA18627	0	1.01908	0	0
NA18628	NA18628	0	1.07965	0	0
NA18629	NA18629	0	0.975369	0	0
NA18630	NA18630	0	1.09808	0	0
NA18631	NA18631	0	1.0096	0	0
NA18632	NA18632	0	1.00381	0	0
NA18633	NA18633	0	1.0254	0	0
NA18634	NA18634	0	1.01329	0	0
NA18635	NA18635	0	0.951142	0	0
NA18636	NA18636	0	1.03646	0	0
NA18637	NA18637	0	1.00275	0	0
NA18638	NA18638	0	0.986955	0	0
NA18639	NA18639	0	0.990642	0	0
NA18640	NA18640	0	0.978002	0	0
NA18641	NA18641	0	1.05279	0	0
NA18642	NA18642	0	0.917963	0	0
NA18643	NA18643	0	0.942716	0	0
NA18644	NA18644	0	1.04647	0	0
NA18645	NA18645	0	1.04383	0	0
NA18646	NA18646	0	0.948509	0	0
NA18647	NA18647	0	0.929549	0	0
NA18648	NA18648	0	0.926916	0	0
NA18740	NA18740	0	1.06964	0	0
NA18745	NA18745	0	0.954302	0	0
NA18747	NA18747	0	0.975369	0	0
NA18748	NA18748	0	1.07543	0	0
NA18749	NA18749	0	0.976949	0	0
NA18757	NA18757	0	0.968522	0	0
NA18853	NA18853	1.01257	0	0	0
NA18856	NA18856	1.02829	0	0	0
NA18858	NA18858	1.02829	0	0	0
NA18861	NA18861	1.03296	0	0	0
NA18864	NA18864	1.01937	0	0	0
NA18865	NA18865	1.013	0	0	0
NA18867	NA18867	1.02829	0	0	0
NA18868	NA18868	1.04443	0	0	0
NA18870	NA18870	1.03041	0	0	0
NA18871	NA18871	0.985813	0	0	0
NA18873	NA18873	1.044	0	0	0
NA18874	NA18874	1.03211	0	0	0
NA18876	NA18876	1.01342	0	0	0
NA18877	NA18877	1.02871	0	0	0
NA18878	NA18878	0.993034	0	0	0
NA18879	NA18879	1.04698	0	0	0
NA18881	NA18881	1.00832	0	0	0
NA18907	NA18907	1.07373	0	0	0
NA18908	NA18908	1.08138	0	0	0
NA18909	NA18909	0.992609	0	0	0
NA18910	NA18910	1.03636	0	0	0
NA18912	NA18912	1.03593	0	0	0
NA18915	NA18915	1.03466	0	0	0
NA18916	NA18916	1.02616	0	0	0
NA18917	NA18917	1.02404	0	0	0
NA18923	NA18923	1.00875	0	0	0
NA18924	NA18924	1.00493	0	0	0
NA18933	NA18933	1.03041	0	0	0
NA18934	NA18934	1.05674	0	0	0
NA18939	NA18939	0	0.993802	0	0
NA18940	NA18940	0	0.987482	0	0
NA18941	NA18941	0	1.00433	0	0
NA18942	NA18942	0	0.946929	0	0
NA18943	NA18943	0	0.986955	0	0
NA18944	NA18944	0	0.982742	0	0
NA18945	NA18945	0	1.0254	0	0
NA18946	NA18946	0	1.04067	0	0
NA18947	NA18947	0	0.977475	0	0
NA18948	NA18948	0	0.986955	0	0
NA18949	NA18949	0	1.01697	0	0
NA18950	NA18950	0	0.985902	0	0
NA18951	NA18951	0	1.00012	0	0
NA18952	NA18952	0	1.01276	0	0
NA18953	NA18953	0	1.02277	0	0
NA18954	NA18954	0	0.978002	0	0
NA18956	NA18956	0	1.03699	0	0
NA18957	NA18957	0	0.977475	0	0
NA18959	NA18959	0	0.980109	0	0
NA18960	NA18960	0	1.01487	0	0
NA18961	NA18961	0	1.00539	0	0
NA18962	NA18962	0	1.00012	0	0
NA18963	NA18963	0	1.03014	0	0
NA18964	NA18964	0	0.981688	0	0
NA18965	NA18965	0	0.972735	0	0
NA18966	NA18966	0	0.967469	0	0
NA18967	NA18967	0	0.978002	0	0
NA18968	NA18968	0	1.0017	0	0
NA18969	NA18969	0	1.0017	0	0
NA18970	NA18970	0	0.962729	0	0
NA18971	NA18971	0	1.01908	0	0
NA18972	NA18972	0	0.987482	0	0
NA18973	NA18973	0	1.03857	0	0
NA18974	NA18974	0	0.982742	0	0
NA18975	NA18975	0	1.00907	0	0
NA18976	NA18976	0	0.956409	0	0
NA18977	NA18977	0	0.982742	0	0
NA18978	NA18978	0	1.01171	0	0
NA18979	NA18979	0	1.01118	0	0
NA18980	NA18980	0	0.995908	0	0
NA18981	NA18981	0	0.991168	0	0
NA18982	NA18982	0	0.951142	0	0
NA18983	NA18983	0	1.02645	0	0
NA18984	NA18984	0	0.949562	0	0
NA18985	NA18985	0	1.00065	0	0
NA18986	NA18986	0	1.01013	0	0
NA18987	NA18987	0	1.01171	0	0
NA18988	NA18988	0	1.0175	0	0
NA18989	NA18989	0	1.01487	0	0
NA18990	NA18990	0	0.992748	0	0
NA18991	NA18991	0	1.0017	0	0
NA18992	NA18992	0	0.961149	0	0
NA18993	NA18993	0	1.02435	0	0
NA18994	NA18994	0	0.982215	0	0
NA18995	NA18995	0	0.982742	0	0
NA18997	NA18997	0	1.03119	0	0
NA18998	NA18998	0	1.0254	0	0
NA18999	NA18999	0	0.953776	0	0
NA19000	NA19000	0	0.994328	0	0
NA19001	NA19001	0	1.01223	0	0
NA19002	NA19002	0	0.959569	0	0
NA19003	NA19003	0	1.01013	0	0
NA19004	NA19004	0	0.950616	0	0
NA19005	NA19005	0	0.981688	0	0
NA19006	NA19006	0	0.994328	0	0
NA19007	NA19007	0	1.01065	0	0
NA19009	NA19009	0	1.0175	0	0
NA19010	NA19010	0	0.950616	0	0
NA19011	NA19011	0	0.985902	0	0
NA19012	NA19012	0	1.04963	0	0
NA19017	NA19017	0.993458	0	0	0
NA19019	NA19019	0.922952	0	0	0
NA19020	NA19020	0.999829	0	0	0
NA19023	NA19023	0.953958	0	0	0
NA19024	NA19024	0.924651	0	0	0
NA19025	NA19025	0.948436	0	0	0
NA19026	NA19026	0.95056	0	0	0
NA19027	NA19027	0.895344	0	0	0
NA19028	NA19028	0.931447	0	0	0
NA19030	NA19030	0.955232	0	0	0
NA19031	NA19031	0.912758	0	0	0
NA19035	NA19035	0.944189	0	0	0
NA19036	NA19036	0.980291	0	0	0
NA19037	NA19037	0.901715	0	0	0
NA19038	NA19038	0.955657	0	0	0
NA19041	NA19041	0.91828	0	0	0
NA19042	NA19042	0.939941	0	0	0
NA19043	NA19043	0.94164	0	0	0
NA19054	NA19054	0	1.00223	0	0
NA19055	NA19055	0	1.02013	0	0
NA19056	NA19056	0	0.980109	0	0
NA19057	NA19057	0	1.01487	0	0
[truncated: 506 more rows]

## Sheet: Table S4
Table S4. Ancestral information of the 1KGP with 250,000 population specific SNPs.
ID_1	ID_2	AFR	AMR	EAS	EUR	SAS
HG00096	HG00096	0	0	0	1.03569	0
HG00097	HG00097	0	0	0	1.04584	0
HG00099	HG00099	0	0	0	1.01286	0
HG00100	HG00100	0	0	0	1.00842	0
HG00101	HG00101	0	0	0	1.07882	0
HG00102	HG00102	0	0	0	1.01603	0
HG00103	HG00103	0	0	0	1.03506	0
HG00105	HG00105	0	0	0	0.955145	0
HG00106	HG00106	0	0	0	0.913286	0
HG00107	HG00107	0	0	0	1.01096	0
HG00108	HG00108	0	0	0	0.918994	0
HG00109	HG00109	0	0	0	0.966561	0
HG00110	HG00110	0	0	0	0.946266	0
HG00111	HG00111	0	0	0	0.990661	0
HG00112	HG00112	0	0	0	1.07501	0
HG00113	HG00113	0	0	0	0.91836	0
HG00114	HG00114	0	0	0	0.993833	0
HG00115	HG00115	0	0	0	0.977343	0
HG00116	HG00116	0	0	0	1.01984	0
HG00117	HG00117	0	0	0	1.05916	0
HG00118	HG00118	0	0	0	0.977977	0
HG00119	HG00119	0	0	0	0.906944	0
HG00120	HG00120	0	0	0	1.08706	0
HG00121	HG00121	0	0	0	1.02047	0
HG00122	HG00122	0	0	0	0.992564	0
HG00123	HG00123	0	0	0	0.992564	0
HG00125	HG00125	0	0	0	1.05028	0
HG00126	HG00126	0	0	0	1.02808	0
HG00127	HG00127	0	0	0	0.999541	0
HG00128	HG00128	0	0	0	0.964024	0
HG00129	HG00129	0	0	0	0.962121	0
HG00130	HG00130	0	0	0	1.00208	0
HG00131	HG00131	0	0	0	0.938021	0
HG00132	HG00132	0	0	0	0.976708	0
HG00133	HG00133	0	0	0	1.01666	0
HG00136	HG00136	0	0	0	1.00398	0
HG00137	HG00137	0	0	0	0.988759	0
HG00138	HG00138	0	0	0	0.949437	0
HG00139	HG00139	0	0	0	0.970366	0
HG00140	HG00140	0	0	0	0.999541	0
HG00141	HG00141	0	0	0	1.05408	0
HG00142	HG00142	0	0	0	0.966561	0
HG00143	HG00143	0	0	0	0.984319	0
HG00145	HG00145	0	0	0	0.998272	0
HG00146	HG00146	0	0	0	0.938655	0
HG00148	HG00148	0	0	0	1.03633	0
HG00149	HG00149	0	0	0	1.0414	0
HG00150	HG00150	0	0	0	0.972903	0
HG00151	HG00151	0	0	0	0.988759	0
HG00154	HG00154	0	0	0	0.983685	0
HG00155	HG00155	0	0	0	1.01603	0
HG00157	HG00157	0	0	0	1.01159	0
HG00158	HG00158	0	0	0	0.967195	0
HG00159	HG00159	0	0	0	0.928507	0
HG00160	HG00160	0	0	0	0.990027	0
HG00171	HG00171	0	0	0	1.30587	0
HG00173	HG00173	0	0	0	1.31729	0
HG00174	HG00174	0	0	0	1.22342	0
HG00176	HG00176	0	0	0	1.31285	0
HG00177	HG00177	0	0	0	1.3972	0
HG00178	HG00178	0	0	0	1.27353	0
HG00179	HG00179	0	0	0	1.35471	0
HG00180	HG00180	0	0	0	1.23484	0
HG00181	HG00181	0	0	0	1.11624	0
HG00182	HG00182	0	0	0	1.30968	0
HG00183	HG00183	0	0	0	1.37183	0
HG00185	HG00185	0	0	0	1.3528	0
HG00186	HG00186	0	0	0	1.37564	0
HG00187	HG00187	0	0	0	1.38578	0
HG00188	HG00188	0	0	0	1.29446	0
HG00189	HG00189	0	0	0	1.28177	0
HG00190	HG00190	0	0	0	1.34773	0
HG00231	HG00231	0	0	0	0.902504	0
HG00232	HG00232	0	0	0	0.983685	0
HG00233	HG00233	0	0	0	0.988759	0
HG00234	HG00234	0	0	0	1.02554	0
HG00235	HG00235	0	0	0	0.9469	0
HG00236	HG00236	0	0	0	0.973537	0
HG00237	HG00237	0	0	0	1.01349	0
HG00238	HG00238	0	0	0	1.02428	0
HG00239	HG00239	0	0	0	0.97544	0
HG00240	HG00240	0	0	0	0.949437	0
HG00242	HG00242	0	0	0	0.976074	0
HG00243	HG00243	0	0	0	0.912017	0
HG00244	HG00244	0	0	0	1.03823	0
HG00245	HG00245	0	0	0	0.960219	0
HG00246	HG00246	0	0	0	0.954511	0
HG00250	HG00250	0	0	0	1.03062	0
HG00251	HG00251	0	0	0	1.00461	0
HG00252	HG00252	0	0	0	0.971635	0
HG00253	HG00253	0	0	0	0.990027	0
HG00254	HG00254	0	0	0	0.999541	0
HG00255	HG00255	0	0	0	1.01666	0
HG00256	HG00256	0	0	0	0.983685	0
HG00257	HG00257	0	0	0	1.02237	0
HG00258	HG00258	0	0	0	1.02554	0
HG00259	HG00259	0	0	0	0.974806	0
HG00260	HG00260	0	0	0	0.973537	0
HG00261	HG00261	0	0	0	0.955779	0
HG00262	HG00262	0	0	0	0.959584	0
HG00263	HG00263	0	0	0	0.970366	0
HG00264	HG00264	0	0	0	0.957047	0
HG00265	HG00265	0	0	0	0.972269	0
HG00266	HG00266	0	0	0	1.45492	0
HG00267	HG00267	0	0	0	1.35534	0
HG00268	HG00268	0	0	0	1.3528	0
HG00269	HG00269	0	0	0	1.41496	0
HG00271	HG00271	0	0	0	1.39276	0
HG00272	HG00272	0	0	0	1.44096	0
HG00273	HG00273	0	0	0	1.28494	0
HG00274	HG00274	0	0	0	1.37627	0
HG00275	HG00275	0	0	0	1.25894	0
HG00276	HG00276	0	0	0	1.33885	0
HG00277	HG00277	0	0	0	1.21454	0
HG00278	HG00278	0	0	0	1.3712	0
HG00280	HG00280	0	0	0	1.37056	0
HG00281	HG00281	0	0	0	1.2101	0
HG00282	HG00282	0	0	0	1.41242	0
HG00284	HG00284	0	0	0	1.27543	0
HG00285	HG00285	0	0	0	1.43145	0
HG00288	HG00288	0	0	0	1.54054	0
HG00290	HG00290	0	0	0	1.35027	0
HG00304	HG00304	0	0	0	1.39403	0
HG00306	HG00306	0	0	0	1.2323	0
HG00308	HG00308	0	0	0	1.32046	0
HG00309	HG00309	0	0	0	1.37627	0
HG00310	HG00310	0	0	0	1.23357	0
HG00311	HG00311	0	0	0	1.26084	0
HG00313	HG00313	0	0	0	1.40545	0
HG00315	HG00315	0	0	0	1.28748	0
HG00318	HG00318	0	0	0	1.29509	0
HG00319	HG00319	0	0	0	1.31982	0
HG00320	HG00320	0	0	0	1.26274	0
HG00321	HG00321	0	0	0	1.29192	0
HG00323	HG00323	0	0	0	1.45048	0
HG00324	HG00324	0	0	0	1.45872	0
HG00325	HG00325	0	0	0	1.37437	0
HG00326	HG00326	0	0	0	1.31729	0
HG00327	HG00327	0	0	0	1.30143	0
HG00328	HG00328	0	0	0	1.32744	0
HG00329	HG00329	0	0	0	1.29826	0
HG00330	HG00330	0	0	0	1.21771	0
HG00331	HG00331	0	0	0	1.25513	0
HG00332	HG00332	0	0	0	1.32109	0
HG00334	HG00334	0	0	0	1.38134	0
HG00335	HG00335	0	0	0	1.35217	0
HG00336	HG00336	0	0	0	1.35471	0
HG00337	HG00337	0	0	0	1.26338	0
HG00338	HG00338	0	0	0	1.3008	0
HG00339	HG00339	0	0	0	1.23167	0
HG00341	HG00341	0	0	0	1.05852	0
HG00342	HG00342	0	0	0	1.26592	0
HG00343	HG00343	0	0	0	1.43589	0
HG00344	HG00344	0	0	0	1.13273	0
HG00345	HG00345	0	0	0	1.36359	0
HG00346	HG00346	0	0	0	1.27987	0
HG00349	HG00349	0	0	0	1.34266	0
HG00350	HG00350	0	0	0	1.13463	0
HG00351	HG00351	0	0	0	1.36168	0
HG00353	HG00353	0	0	0	1.23294	0
HG00355	HG00355	0	0	0	1.17839	0
HG00356	HG00356	0	0	0	1.30016	0
HG00357	HG00357	0	0	0	1.375	0
HG00358	HG00358	0	0	0	1.51897	0
HG00360	HG00360	0	0	0	1.323	0
HG00361	HG00361	0	0	0	1.43652	0
HG00362	HG00362	0	0	0	1.32807	0
HG00364	HG00364	0	0	0	1.36803	0
HG00365	HG00365	0	0	0	1.47902	0
HG00366	HG00366	0	0	0	1.3953	0
HG00367	HG00367	0	0	0	1.21454	0
HG00368	HG00368	0	0	0	1.41496	0
HG00369	HG00369	0	0	0	1.39403	0
HG00371	HG00371	0	0	0	1.2989	0
HG00372	HG00372	0	0	0	1.35851	0
HG00373	HG00373	0	0	0	1.38008	0
HG00375	HG00375	0	0	0	1.38515	0
HG00376	HG00376	0	0	0	1.3712	0
HG00378	HG00378	0	0	0	1.34583	0
HG00379	HG00379	0	0	0	1.26148	0
HG00380	HG00380	0	0	0	1.09848	0
HG00381	HG00381	0	0	0	1.40798	0
HG00382	HG00382	0	0	0	1.41369	0
HG00383	HG00383	0	0	0	1.41115	0
HG00384	HG00384	0	0	0	1.3972	0
HG00403	HG00403	0	0	0.989487	0	0
HG00404	HG00404	0	0	1.11498	0	0
HG00406	HG00406	0	0	1.00124	0	0
HG00407	HG00407	0	0	1.01832	0	0
HG00409	HG00409	0	0	1.0525	0	0
HG00410	HG00410	0	0	1.01565	0	0
HG00419	HG00419	0	0	1.02954	0	0
HG00421	HG00421	0	0	1.01726	0	0
HG00422	HG00422	0	0	0.994293	0	0
HG00428	HG00428	0	0	1.05517	0	0
HG00436	HG00436	0	0	1.00658	0	0
HG00437	HG00437	0	0	1.02366	0	0
HG00442	HG00442	0	0	1.03327	0	0
HG00443	HG00443	0	0	1.02099	0	0
HG00445	HG00445	0	0	0.992157	0	0
HG00446	HG00446	0	0	1.00391	0	0
HG00448	HG00448	0	0	1.01939	0	0
HG00449	HG00449	0	0	1.04823	0	0
HG00451	HG00451	0	0	1.04022	0	0
HG00452	HG00452	0	0	1.0274	0	0
HG00457	HG00457	0	0	0.992691	0	0
HG00458	HG00458	0	0	1.07226	0	0
HG00463	HG00463	0	0	1.04022	0	0
HG00464	HG00464	0	0	1.06585	0	0
HG00472	HG00472	0	0	1.07866	0	0
HG00473	HG00473	0	0	1.07653	0	0
HG00475	HG00475	0	0	1.07172	0	0
HG00476	HG00476	0	0	1.06158	0	0
HG00478	HG00478	0	0	1.01405	0	0
HG00479	HG00479	0	0	0.999633	0	0
HG00500	HG00500	0	0	1.0242	0	0
HG00513	HG00513	0	0	1.03808	0	0
HG00524	HG00524	0	0	1.02633	0	0
HG00525	HG00525	0	0	1.00978	0	0
HG00530	HG00530	0	0	0.995895	0	0
HG00531	HG00531	0	0	1.01298	0	0
HG00533	HG00533	0	0	1.04022	0	0
HG00534	HG00534	0	0	1.04823	0	0
HG00536	HG00536	0	0	1.04342	0	0
HG00537	HG00537	0	0	1.04235	0	0
HG00542	HG00542	0	0	0.97774	0	0
HG00543	HG00543	0	0	1.05303	0	0
HG00551	HG00551	0.0693669	0.129974	0.00160198	0.636763	0.00333247
HG00553	HG00553	0.180021	0.207795	0.00266996	0.451569	0.00444317
HG00554	HG00554	0.082985	0.103598	0.00267003	0.619667	0.0116637
HG00556	HG00556	0	0	1.05784	0	0
HG00557	HG00557	0	0	1.03327	0	0
HG00559	HG00559	0	0	1.0258	0	0
HG00560	HG00560	0	0	1.04983	0	0
HG00565	HG00565	0	0	1.09522	0	0
HG00566	HG00566	0	0	1.03701	0	0
HG00580	HG00580	0	0	1.04823	0	0
HG00581	HG00581	0	0	1.09682	0	0
HG00583	HG00583	0	0	1.07386	0	0
HG00584	HG00584	0	0	1.04502	0	0
HG00589	HG00589	0	0	1.0792	0	0
HG00590	HG00590	0	0	0.949972	0	0
HG00592	HG00592	0	0	0.965992	0	0
HG00593	HG00593	0	0	1.05303	0	0
HG00595	HG00595	0	0	1.06425	0	0
HG00596	HG00596	0	0	1.03221	0	0
HG00598	HG00598	0	0	1.06158	0	0
HG00599	HG00599	0	0	1.0541	0	0
HG00607	HG00607	0	0	1.08133	0	0
HG00608	HG00608	0	0	1.06051	0	0
HG00610	HG00610	0	0	1.02473	0	0
HG00611	HG00611	0	0	1.01352	0	0
HG00613	HG00613	0	0	1.03327	0	0
HG00614	HG00614	0	0	1.04395	0	0
HG00619	HG00619	0	0	1.02313	0	0
HG00620	HG00620	0	0	1.02473	0	0
HG00622	HG00622	0	0	1.07866	0	0
HG00623	HG00623	0	0	1.04075	0	0
HG00625	HG00625	0	0	1.02366	0	0
HG00626	HG00626	0	0	1.029	0	0
HG00628	HG00628	0	0	1.05677	0	0
HG00629	HG00629	0	0	1.02954	0	0
HG00631	HG00631	0	0	1.03274	0	0
HG00632	HG00632	0	0	1.01939	0	0
HG00634	HG00634	0	0	1.03167	0	0
HG00637	HG00637	0.134478	0.10661	0.00320407	0.553054	0.00722014
HG00638	HG00638	0.170226	0.129538	0.00266996	0.562559	0.00999712
HG00640	HG00640	0.0676647	0.115222	0.0032041	0.596185	0.00499873
HG00641	HG00641	0.0757541	0.14989	0.00427207	0.613305	0.00333237
HG00650	HG00650	0	0	1.11124	0	0
HG00651	HG00651	0	0	1.05677	0	0
HG00653	HG00653	0	0	1.04075	0	0
HG00654	HG00654	0	0	1.00818	0	0
HG00656	HG00656	0	0	1.00978	0	0
HG00657	HG00657	0	0	1.00391	0	0
HG00662	HG00662	0	0	1.01245	0	0
HG00663	HG00663	0	0	1.03114	0	0
HG00671	HG00671	0	0	1.0306	0	0
HG00672	HG00672	0	0	1.07386	0	0
HG00674	HG00674	0	0	1.04075	0	0
HG00675	HG00675	0	0	1.03274	0	0
HG00683	HG00683	0	0	1.03488	0	0
HG00684	HG00684	0	0	1.02259	0	0
HG00689	HG00689	0	0	1.08774	0	0
HG00690	HG00690	0	0	1.03221	0	0
HG00692	HG00692	0	0	1.06852	0	0
HG00693	HG00693	0	0	1.01779	0	0
HG00698	HG00698	0	0	1.01031	0	0
HG00699	HG00699	0	0	1.06478	0	0
HG00701	HG00701	0	0	1.0573	0	0
HG00704	HG00704	0	0	1.00711	0	0
HG00705	HG00705	0	0	1.01031	0	0
HG00707	HG00707	0	0	1.03167	0	0
HG00708	HG00708	0	0	1.03755	0	0
HG00717	HG00717	0	0	1.05196	0	0
HG00728	HG00728	0	0	1.04876	0	0
HG00729	HG00729	0	0	1.06745	0	0
HG00731	HG00731	0.0251083	0.0686379	0.00266996	0.730033	0.00666475
HG00732	HG00732	0.0485169	0.147025	0.0042721	0.617748	0.00666475
HG00734	HG00734	0.12342	0.189004	0.00267	0.587317	0.00610957
HG00736	HG00736	0.0787302	0.109048	0.00160206	0.665303	0.00499856
HG00737	HG00737	0.082985	0.110051	0.00320399	0.596842	0.00388777
HG00739	HG00739	0.0561744	0.0703573	0.001602	0.753471	0.00833094
HG00740	HG00740	0.114902	0.158362	0.00320395	0.569546	0.00222161
HG00742	HG00742	0.0480887	0.0488672	0.00106798	0.709699	0.00499863
HG00743	HG00743	0.0914962	0.230711	0.00533992	0.553045	0.00833094
HG00759	HG00759	0	0	1.04128	0	0
HG00766	HG00766	0	0	1.01886	0	0
HG00844	HG00844	0	0	1.06798	0	0
HG00851	HG00851	0	0	1.0557	0	0
HG00864	HG00864	0	0	1.02313	0	0
HG00867	HG00867	0	0	1.05517	0	0
HG00879	HG00879	0	0	1.07546	0	0
HG00881	HG00881	0	0	1.04289	0	0
HG00956	HG00956	0	0	0.992157	0	0
HG00978	HG00978	0	0	0.988953	0	0
HG00982	HG00982	0	0	1.0525	0	0
HG01028	HG01028	0	0	1.0258	0	0
HG01029	HG01029	0	0	1.04929	0	0
HG01031	HG01031	0	0	1.01672	0	0
HG01046	HG01046	0	0	1.029	0	0
HG01047	HG01047	0.0893692	0.0891281	0.00373799	0.617746	0.00722014
HG01048	HG01048	0.0923474	0.164353	0.00160202	0.662132	0.0105527
HG01049	HG01049	0.224272	0.121804	0.00213597	0.521334	0.00555396
HG01051	HG01051	0.204696	0.179424	0.000533992	0.466798	0.00499872
HG01052	HG01052	0.208101	0.161778	0.00373795	0.481386	0.00610946
HG01054	HG01054	0.0527699	0.157064	0.003204	0.575877	0.00666483
HG01055	HG01055	0.10554	0.111496	0.00160198	0.614574	0.00610935
HG01058	HG01058	0.121287	0.130267	0.000534	0.586049	0.00666485
HG01060	HG01060	0.0889429	0.107903	0.00267	0.611394	0.00944173
HG01061	HG01061	0.0676647	0.128826	0.00320395	0.595538	0.00722038
HG01063	HG01063	0.371943	0.12883	0.00106798	0.417962	0.00777554
HG01064	HG01064	0.166399	0.112209	0.002136	0.534653	0.00388777
HG01066	HG01066	0.065965	0.122816	0.001602	0.637414	0.00499856
HG01067	HG01067	0.0774541	0.133563	0.00213599	0.613297	0.00444317
HG01069	HG01069	0.0778798	0.154475	0.00427199	0.586683	0.00444317
HG01070	HG01070	0.0506428	0.150746	0.00373795	0.625357	0.00666484
HG01072	HG01072	0.0731996	0.125242	0.00160198	0.572706	0.00666482
HG01073	HG01073	0.0757504	0.14215	0.00266996	0.56764	0.00666488
HG01075	HG01075	0.0893684	0.0560283	0.00213597	0.716041	0.00499863
HG01077	HG01077	0.203854	0.179692	0.00213597	0.511821	0.0049987
HG01079	HG01079	0.153203	0.127397	0.00160203	0.534019	0.00666475
HG01080	HG01080	0.0931985	0.194886	0.00213601	0.584136	0.00444317
HG01082	HG01082	0.201294	0.151462	0.004272	0.564461	0.00499856
HG01083	HG01083	0.0817094	0.154183	0.00373802	0.61521	0.00610935
HG01085	HG01085	0.112778	0.133835	0.00373795	0.554948	0.00444322
HG01086	HG01086	0.143419	0.17153	0.00213597	0.555602	0.00499862
HG01088	HG01088	0.174066	0.112488	0.00106803	0.546725	0.00610935
HG01089	HG01089	0.14682	0.149174	0.00213597	0.586045	0.00777567
HG01092	HG01092	0.20938	0.133842	0.00160198	0.525793	0.00499856
HG01094	HG01094	0.124691	0.123087	0.00266996	0.589196	0.00666482
HG01095	HG01095	0.117456	0.133412	0.00213597	0.58222	0.0083313
HG01097	HG01097	0.0753248	0.136857	0.00480599	0.615199	0.00666494
HG01098	HG01098	0.0914979	0.136573	0.00160198	0.556216	0.00722045
HG01101	HG01101	0.127669	0.15519	0.00373795	0.506113	0.00499878
HG01102	HG01102	0.180865	0.121088	0.00427194	0.503576	0.00166623
HG01104	HG01104	0.0787293	0.122948	0.003204	0.631055	0.00833108
HG01105	HG01105	0.0770298	0.0739438	0.001602	0.646277	0.00333261
HG01107	HG01107	0.215342	0.111641	0.00373805	0.478841	0.00610935
HG01108	HG01108	0.631984	0.0686486	0.00106801	0.26257	0.00166621
HG01110	HG01110	0.111504	0.143588	0.00266996	0.51626	0.00999741
HG01111	HG01111	0.105116	0.134125	0.00106803	0.594912	0.00444325
HG01112	HG01112	0.0178737	0.0713649	0.00160201	0.742701	0.00722014
HG01113	HG01113	0.0106392	0.272688	0.00266996	0.579057	0.00444326
HG01119	HG01119	0.0221303	0.136707	0.00160205	0.735736	0.00555396
HG01121	HG01121	0.0331949	0.284442	0.00427211	0.469974	0.00722048
HG01122	HG01122	0.0612812	0.213509	0.00213597	0.586055	0.00610948
HG01124	HG01124	0.130648	0.295203	0.00320395	0.453479	0.00499866
HG01125	HG01125	0.108093	0.247613	0.00373795	0.545435	0.00777565
HG01130	HG01130	0.0612812	0.231563	0.00106801	0.525151	0.00888633
HG01131	HG01131	0.0557489	0.25176	0.00587401	0.530859	0.00833107
HG01133	HG01133	0.0204271	0.114643	0.000533992	0.716041	0.00666475
HG01134	HG01134	0.128095	0.200613	0.00160202	0.501673	0.0038879
HG01136	HG01136	0.0897971	0.252049	0.00267003	0.558119	0.0122187
HG01137	HG01137	0.0285128	0.35482	0.00534	0.490891	0.00999758
HG01139	HG01139	0.155332	0.289324	0.00267006	0.433177	0.00888647
HG01140	HG01140	0.0412801	0.254345	0.00106798	0.556859	0.00555415
HG01142	HG01142	0.177038	0.323435	0.00587391	0.377999	0.00499856
HG01148	HG01148	0.0421308	0.258396	0.00213606	0.561971	0.00222161
HG01149	HG01149	0.0936241	0.415266	0.00320395	0.364046	0.00499856
HG01161	HG01161	0.201717	0.172251	0.00160203	0.496599	0.00555396
HG01162	HG01162	0.10469	0.14832	0.001602	0.557515	0.00666486
HG01164	HG01164	0.0995845	0.112488	0.00320395	0.665956	0.00277709
HG01167	HG01167	0.222154	0.135996	0.001068	0.524513	0.00777554
HG01168	HG01168	0.0293639	0.0581809	0.00266996	0.5797	0.0127741
HG01170	HG01170	0.108525	0.151327	0.001068	0.565096	0.00666487
HG01171	HG01171	0.167672	0.143577	0.00160206	0.541648	0.00833094
HG01173	HG01173	0.0404286	0.0525911	0.00266999	0.71417	0.00722014
HG01174	HG01174	0.0570256	0.118512	0.00106798	0.637397	0.00666475
HG01176	HG01176	0.0748992	0.163641	0.001068	0.504844	0.00610935
HG01177	HG01177	0.0838361	0.171381	0.00480593	0.573356	0.00444317
HG01182	HG01182	0.129379	0.17109	0.000534009	0.514365	0.00833111
HG01183	HG01183	0.1115	0.1582	0.000534002	0.478214	0.00499856
HG01187	HG01187	0.176609	0.252803	0.00267031	0.447144	0.00166619
HG01188	HG01188	0.191504	0.170957	0.00373807	0.45983	0.00777572
HG01190	HG01190	0.175338	0.208948	0.00427194	0.498502	0.00666482
HG01191	HG01191	0.0817139	0.191441	0.00480615	0.540995	0.00499865
HG01197	HG01197	0.0702188	0.161782	0.00106798	0.594287	0.00333237
HG01198	HG01198	0.17363	0.146887	0.00320415	0.476945	0.0033325
HG01200	HG01200	0.0425577	0.0866964	0.00213608	0.69387	0.00444328
HG01204	HG01204	0.0846891	0.137707	0.000534	0.629152	0.00388777
HG01205	HG01205	0.106818	0.119513	0.00160203	0.599978	0.00333241
HG01241	HG01241	0.691139	0.0656337	0.00213602	0.219442	0.00388777
HG01242	HG01242	0.514961	0.0561786	0.00266996	0.349473	0.00444347
HG01247	HG01247	0.190653	0.156487	0.00427205	0.534664	0.00610935
HG01248	HG01248	0.10852	0.111632	0.00160198	0.561311	0.0138854
HG01250	HG01250	0.0855399	0.302346	0.00427194	0.525167	0.00610954
HG01251	HG01251	0.0170231	0.238874	0.00534008	0.535931	0.00722014
HG01253	HG01253	0.0438331	0.222249	0.00534001	0.616489	0.0111079
HG01254	HG01254	0.154482	0.265387	0.00106798	0.44016	0.00499856
HG01256	HG01256	0.0123414	0.144738	0.00213597	0.68877	0.00610935
HG01257	HG01257	0.0187248	0.285185	0.00320404	0.547972	0.00610944
HG01259	HG01259	0.0246827	0.102889	0.00160198	0.762974	0.00277698
HG01260	HG01260	0.120009	0.269833	0.00320409	0.442063	0.00722025
HG01269	HG01269	0.066388	0.251777	0.00267001	0.524528	0.00444326
HG01271	HG01271	0.0761759	0.227994	0.00213603	0.495331	0.00555402
HG01272	HG01272	0.192362	0.294484	0.00320399	0.409076	0.00610935
HG01275	HG01275	0.013618	0.0290896	0.00160198	0.808639	0.00666482
HG01277	HG01277	0.0148952	0.343332	0.00320395	0.494696	0.00222163
HG01280	HG01280	0.0208526	0.249769	0.00640791	0.548606	0.00666475
HG01281	HG01281	0.0246827	0.240038	0.00213597	0.605686	0.00610935
HG01284	HG01284	0.0672391	0.220394	0.00587391	0.542898	0.00444322
HG01286	HG01286	0.210234	0.130832	0.001602	0.522602	0.00555396
HG01302	HG01302	0.122137	0.187002	0.00373795	0.563218	0.00499863
HG01303	HG01303	0.105965	0.163652	0.00320414	0.545435	0.0111079
HG01305	HG01305	0.170226	0.160647	0.00160201	0.529592	0.00555417
HG01308	HG01308	0.217463	0.172815	0	0.497875	0.00444317
HG01311	HG01311	0.102986	0.100021	0.00213597	0.612663	0.00555396
HG01312	HG01312	0.105965	0.139715	0.001602	0.557495	0.00333237
HG01323	HG01323	0.112349	0.166374	0.00587391	0.542898	0.000555439
HG01325	HG01325	0.117886	0.0846956	0.00480599	0.590465	0.00222158
HG01326	HG01326	0.0987318	0.172687	0.002136	0.575877	0.00333244
HG01334	HG01334	0	0	0	0.952608	0
HG01341	HG01341	0.0106394	0.54224	0.00373795	0.320943	0.00610935
HG01342	HG01342	0.372368	0.227552	0.00320395	0.311405	0.00333242
HG01344	HG01344	0.0378764	0.364538	0.00427194	0.44333	0.0172175
HG01345	HG01345	0.0540466	0.204481	0.00213604	0.613306	0.00722014
HG01348	HG01348	0.0502165	0.367838	0.00373804	0.495965	0.00666475
HG01350	HG01350	0.0770271	0.350507	0.00800998	0.42176	0.00444317
HG01351	HG01351	0.0131925	0.254772	0.00480593	0.518797	0.00555396
HG01353	HG01353	0.0323432	0.184716	0.00266996	0.683062	0.00555396
HG01354	HG01354	0.0182998	0.139141	0.00160198	0.648192	0.00333237
HG01356	HG01356	0.0463865	0.28128	0.00266996	0.543539	0.00388791
HG01357	HG01357	0.0144695	0.276995	0.00213597	0.516894	0.00722014
HG01359	HG01359	0.0404286	0.227856	0.003204	0.573352	0.00388795
HG01360	HG01360	0.0727714	0.212662	0.00480593	0.508015	0.00888633
HG01362	HG01362	0.121286	0.216395	0.00213597	0.530856	0.00666475
HG01363	HG01363	0.167253	0.29835	0.00427199	0.475069	0.00166621
HG01365	HG01365	0.138314	0.236862	0.00266996	0.438265	0.00333237
HG01366	HG01366	0.100435	0.232716	0.00160198	0.501052	0.00444317
HG01369	HG01369	0.131076	0.438345	0.002136	0.310771	0.0138849
HG01372	HG01372	0.0327688	0.286729	0.00320395	0.539727	0.00610948
HG01374	HG01374	0.0182992	0.231857	0.00160198	0.559429	0.00722014
HG01375	HG01375	0.12214	0.291604	0.00373795	0.412898	0.00333237
HG01377	HG01377	0.108094	0.320729	0.00266996	0.496599	0.00499886
HG01378	HG01378	0.03745	0.36525	0.001068	0.486452	0.00388797
HG01383	HG01383	0.0302171	0.23272	0.00320395	0.533398	0.00444317
HG01384	HG01384	0.0561744	0.207348	0.00320401	0.589848	0.00610948
HG01389	HG01389	0.0472384	0.123959	0.001602	0.645032	0.0027771
HG01390	HG01390	0.275346	0.264117	0.0112138	0.339945	0.00388777
HG01392	HG01392	0.180019	0.171392	0.00160206	0.484549	0.00999712
HG01393	HG01393	0.198738	0.136276	0.00160203	0.525147	0.00222164
HG01395	HG01395	0.0740502	0.121081	0.00106798	0.621551	0.00610935
HG01396	HG01396	0.16214	0.210497	0.00320395	0.462374	0.00722014
HG01398	HG01398	0.154483	0.180984	0.00106798	0.573986	0.00777554
HG01402	HG01402	0.157035	0.193171	0.00106798	0.497896	0.00388777
HG01403	HG01403	0.165544	0.170815	0.00427194	0.49218	0.00166619
HG01405	HG01405	0.0983072	0.116366	0.00160198	0.610126	0.00444324
HG01412	HG01412	0.0770271	0.226838	0.00480593	0.54229	0.0161082
HG01413	HG01413	0.121715	0.173832	0.00266996	0.543532	0.00610947
HG01414	HG01414	0.138313	0.167088	0.00106801	0.563827	0.00499872
HG01431	HG01431	0.105114	0.23617	0.003204	0.469327	0.00444317
HG01432	HG01432	0.0374496	0.230701	0.00373795	0.592367	0.00444322
HG01435	HG01435	0.0523461	0.471609	0.00640812	0.35263	0.00555396
HG01437	HG01437	0.0182992	0.100165	0.0165538	0.723018	0.00333237
HG01438	HG01438	0.0110647	0.0378297	0.00160198	0.783904	0.00833094
HG01440	HG01440	0.180452	0.226831	0.00320401	0.476304	0.00499878
HG01441	HG01441	0.0251083	0.397055	0.00480602	0.479475	0.00388777
HG01443	HG01443	0.0438331	0.502235	0.00587391	0.317747	0.00388789
HG01444	HG01444	0.0957542	0.26223	0.00320395	0.511846	0.00888633
HG01447	HG01447	0.0697951	0.255775	0.00320402	0.540361	0.00555405
HG01455	HG01455	0.042982	0.340742	0.00373811	0.410979	0.0016663
HG01456	HG01456	0.0527704	0.359257	0.00266999	0.450947	0.00277698
HG01459	HG01459	0.0417062	0.365408	0.00533992	0.492794	0.00555396
HG01461	HG01461	0.172779	0.35081	0.00160201	0.345653	0.00833118
HG01462	HG01462	0.304278	0.308645	0.00427204	0.325363	0.00388796
HG01464	HG01464	0.181723	0.290886	0.00640791	0.434445	0.00555417
HG01465	HG01465	0.0114902	0.176111	0.00480612	0.667206	0.00333243
HG01468	HG01468	0.0178747	0.147744	0.00213597	0.635504	0.00610954
HG01474	HG01474	0.0140436	0.153616	0.00320402	0.717347	0.00555414
HG01479	HG01479	0.0191504	0.100452	0.00106808	0.736997	0.00666475
HG01485	HG01485	0.35492	0.236729	0.00427194	0.314588	0.0049989
HG01486	HG01486	0.0306412	0.327715	0.0069419	0.484558	0.00610935
HG01488	HG01488	0.145543	0.129827	0.00267	0.604428	0.00499881
HG01489	HG01489	0.0195766	0.109337	0.00160201	0.700831	0.00944173
HG01491	HG01491	0.00893717	0.14516	0.00534	0.66023	0.00777563
HG01492	HG01492	0.0212782	0.184714	0.00320395	0.546733	0.00555396
HG01494	HG01494	0.103412	0.370988	0.00267003	0.376102	0.00499856
HG01495	HG01495	0.105114	0.372569	0.00587404	0.400831	0.00722014
HG01497	HG01497	0.0370247	0.343326	0.00747589	0.472513	0.00555396
HG01498	HG01498	0.0553233	0.331872	0.00373808	0.501074	0.00666486
HG01500	HG01500	0	0	0	0.919628	0
HG01501	HG01501	0	0	0	0.877135	0
HG01503	HG01503	0	0	0	0.917725	0
HG01504	HG01504	0	0	0	0.916457	0
HG01506	HG01506	0	0	0	0.886648	0
HG01507	HG01507	0	0	0	0.907578	0
HG01509	HG01509	0	0	0	0.933581	0
HG01510	HG01510	0	0	0	0.955779	0
HG01512	HG01512	0	0	0	0.981148	0
HG01513	HG01513	0	0	0	0.950705	0
HG01515	HG01515	0	0	0	1.06613	0
HG01516	HG01516	0	0	0	1.05726	0
HG01518	HG01518	0	0	0	1.07375	0
HG01519	HG01519	0	0	0	1.00271	0
HG01521	HG01521	0	0	0	1.03506	0
HG01522	HG01522	0	0	0	1.09404	0
HG01524	HG01524	0	0	0	0.892356	0
HG01525	HG01525	0	0	0	1.0154	0
HG01527	HG01527	0	0	0	0.870793	0
HG01528	HG01528	0	0	0	0.929776	0
HG01530	HG01530	0	0	0	0.849229	0
HG01531	HG01531	0	0	0	0.949437	0
HG01536	HG01536	0	0	0	0.923433	0
HG01537	HG01537	0	0	0	0.921531	0
HG01550	HG01550	0.0510677	0.188139	0.00266996	0.602515	0.00111081
HG01551	HG01551	0.371106	0.219101	0.00427194	0.320289	0.00499856
HG01556	HG01556	0.211084	0.313971	0.00640791	0.362143	0.00333237
HG01565	HG01565	0.00808571	0.637065	0.00533992	0.27909	0.00277698
HG01566	HG01566	0.0140438	0.433479	0.00427211	0.395129	0.00277701
HG01571	HG01571	0.00638388	0.613004	0.00640791	0.279698	0.00222167
HG01572	HG01572	0.00255338	0.874649	0.0106805	0.0723018	0.00111079
HG01577	HG01577	0.0595789	0.387754	0.00747605	0.440161	0.0172178
HG01578	HG01578	0.0170229	0.589505	0.00640791	0.299995	0.00610935
HG01583	HG01583	0	0	0	0	0.786996
HG01586	HG01586	0	0	0	0	0.70202
HG01589	HG01589	0	0	0	0	0.712017
HG01593	HG01593	0	0	0	0	0.658144
HG01595	HG01595	0	0	0.998031	0	0
HG01596	HG01596	0	0	0.939826	0	0
HG01597	HG01597	0	0	0.991623	0	0
HG01598	HG01598	0	0	0.951574	0	0
HG01599	HG01599	0	0	0.979342	0	0
HG01600	HG01600	0	0	1.00711	0	0
HG01602	HG01602	0	0	0	0.929142	0
HG01603	HG01603	0	0	0	0.938021	0
HG01605	HG01605	0	0	0	0.957682	0
HG01606	HG01606	0	0	0	0.906944	0
HG01607	HG01607	0	0	0	0.863816	0
HG01608	HG01608	0	0	0	0.981782	0
HG01610	HG01610	0	0	0	0.873964	0
HG01612	HG01612	0	0	0	0.93485	0
HG01613	HG01613	0	0	0	0.901236	0
HG01615	HG01615	0	0	0	0.874598	0
HG01617	HG01617	0	0	0	0.936118	0
HG01618	HG01618	0	0	0	0.910115	0
HG01619	HG01619	0	0	0	0.937386	0
HG01620	HG01620	0	0	0	0.877769	0
HG01623	HG01623	0	0	0	0.921531	0
HG01624	HG01624	0	0	0	0.821957	0
HG01625	HG01625	0	0	0	0.939923	0
HG01626	HG01626	0	0	0	0.75029	0
HG01628	HG01628	0	0	0	0.766145	0
HG01630	HG01630	0	0	0	0.829568	0
HG01631	HG01631	0	0	0	0.922165	0
HG01632	HG01632	0	0	0	0.912017	0
HG01668	HG01668	0	0	0	0.91392	0
HG01669	HG01669	0	0	0	0.941826	0
HG01670	HG01670	0	0	0	0.962755	0
HG01672	HG01672	0	0	0	0.956413	0
HG01673	HG01673	0	0	0	0.96339	0
HG01675	HG01675	0	0	0	0.932313	0
HG01676	HG01676	0	0	0	0.977977	0
HG01678	HG01678	0	0	0	0.922799	0
HG01679	HG01679	0	0	0	0.956413	0
HG01680	HG01680	0	0	0	1.00081	0
HG01682	HG01682	0	0	0	0.994467	0
HG01684	HG01684	0	0	0	0.935484	0
HG01685	HG01685	0	0	0	0.890454	0
HG01686	HG01686	0	0	0	0.971635	0
HG01694	HG01694	0	0	0	0.922165	0
HG01695	HG01695	0	0	0	0.815615	0
HG01697	HG01697	0	0	0	0.959584	0
HG01699	HG01699	0	0	0	0.891722	0
HG01700	HG01700	0	0	0	1.06043	0
HG01702	HG01702	0	0	0	1.12512	0
HG01704	HG01704	0	0	0	0.912652	0
HG01705	HG01705	0	0	0	0.89743	0
HG01707	HG01707	0	0	0	0.957047	0
HG01708	HG01708	0	0	0	0.906944	0
HG01709	HG01709	0	0	0	0.924068	0
HG01710	HG01710	0	0	0	0.926605	0
HG01746	HG01746	0	0	0	0.970366	0
HG01747	HG01747	0	0	0	0.940558	0
HG01756	HG01756	0	0	0	0.920262	0
HG01757	HG01757	0	0	0	0.989393	0
HG01761	HG01761	0	0	0	0.931044	0
HG01762	HG01762	0	0	0	0.941826	0
HG01765	HG01765	0	0	0	0.899333	0
HG01766	HG01766	0	0	0	0.916457	0
HG01767	HG01767	0	0	0	0.896162	0
HG01768	HG01768	0	0	0	0.938655	0
HG01770	HG01770	0	0	0	0.99193	0
HG01771	HG01771	0	0	0	0.954511	0
HG01773	HG01773	0	0	0	0.9469	0
HG01775	HG01775	0	0	0	0.97988	0
HG01776	HG01776	0	0	0	1.01413	0
HG01777	HG01777	0	0	0	0.972269	0
HG01779	HG01779	0	0	0	0.915189	0
HG01781	HG01781	0	0	0	0.875232	0
HG01783	HG01783	0	0	0	0.97988	0
HG01784	HG01784	0	0	0	0.940558	0
HG01785	HG01785	0	0	0	0.895528	0
HG01786	HG01786	0	0	0	0.953876	0
HG01789	HG01789	0	0	0	0.967829	0
HG01790	HG01790	0	0	0	0.976708	0
HG01791	HG01791	0	0	0	0.955145	0
HG01794	HG01794	0	0	1.01512	0	0
HG01795	HG01795	0	0	1.04449	0	0
HG01796	HG01796	0	0	1.06051	0	0
HG01797	HG01797	0	0	1.09682	0	0
HG01798	HG01798	0	0	0.970798	0	0
HG01799	HG01799	0	0	1.05036	0	0
HG01800	HG01800	0	0	1.01512	0	0
HG01801	HG01801	0	0	0.995361	0	0
HG01802	HG01802	0	0	0.957982	0	0
HG01804	HG01804	0	0	0.990021	0	0
HG01805	HG01805	0	0	1.0573	0	0
HG01806	HG01806	0	0	1.05677	0	0
HG01807	HG01807	0	0	1.03381	0	0
HG01808	HG01808	0	0	1.0242	0	0
HG01809	HG01809	0	0	1.05036	0	0
HG01810	HG01810	0	0	1.03701	0	0
HG01811	HG01811	0	0	1.02153	0	0
HG01812	HG01812	0	0	1.06371	0	0
HG01813	HG01813	0	0	1.08828	0	0
HG01815	HG01815	0	0	1.03167	0	0
HG01816	HG01816	0	0	1.06692	0	0
HG01817	HG01817	0	0	1.08561	0	0
HG01840	HG01840	0	0	1.00444	0	0
HG01841	HG01841	0	0	1.02954	0	0
HG01842	HG01842	0	0	0.96706	0	0
HG01843	HG01843	0	0	0.986284	0	0
HG01844	HG01844	0	0	0.95104	0	0
HG01845	HG01845	0	0	1.0525	0	0
HG01846	HG01846	0	0	0.965992	0	0
HG01847	HG01847	0	0	0.971332	0	0
HG01848	HG01848	0	0	1.0023	0	0
HG01849	HG01849	0	0	0.938224	0	0
HG01850	HG01850	0	0	0.9457	0	0
HG01851	HG01851	0	0	0.974536	0	0
HG01852	HG01852	0	0	0.98308	0	0
HG01853	HG01853	0	0	0.954778	0	0
HG01855	HG01855	0	0	0.923272	0	0
HG01857	HG01857	0	0	0.952642	0	0
HG01858	HG01858	0	0	0.98575	0	0
HG01859	HG01859	0	0	1.03007	0	0
HG01860	HG01860	0	0	0.993759	0	0
HG01861	HG01861	0	0	1.06051	0	0
HG01862	HG01862	0	0	0.947836	0	0
HG01863	HG01863	0	0	1.01512	0	0
HG01864	HG01864	0	0	0.973468	0	0
HG01865	HG01865	0	0	0.997497	0	0
HG01866	HG01866	0	0	0.955846	0	0
HG01867	HG01867	0	0	0.978274	0	0
HG01868	HG01868	0	0	0.971332	0	0
HG01869	HG01869	0	0	1.04769	0	0
HG01870	HG01870	0	0	0.974536	0	0
HG01871	HG01871	0	0	0.97774	0	0
HG01872	HG01872	0	0	0.96973	0	0
HG01873	HG01873	0	0	0.97507	0	0
HG01874	HG01874	0	0	0.988419	0	0
HG01878	HG01878	0	0	0.985216	0	0
HG01879	HG01879	0.853681	0.00071654	0.00854402	0.118604	0.00222161
HG01880	HG01880	0.559191	0.00372582	0.0138841	0.0742074	0.362678
HG01882	HG01882	0.998798	0.000859846	0.00533992	0.0380542	0.000555404
HG01883	HG01883	0.82817	0.000716663	0.00320405	0.115429	0.00222168
HG01885	HG01885	0.945603	0.00186307	0.000533992	0.0589839	0.000555402
HG01886	HG01886	0.881768	0.000573266	0	0.114166	0.00166624
HG01889	HG01889	1.00054	0.00071658	0.001602	0.0291744	0.00166623
HG01890	HG01890	0.879649	0.00257949	0.00320406	0.110357	0.00277698
HG01892	HG01892	0.0510709	0.65929	0.00640791	0.217548	0.00333252
HG01893	HG01893	0.136608	0.497936	0.00534031	0.288577	0.00222158
HG01894	HG01894	0.942624	0.000286631	0.00106798	0.053275	0.00111082
HG01896	HG01896	0.976244	0.00129003	0.00160202	0.0228325	0.00111091
HG01912	HG01912	0.927758	0.000573262	0.00213603	0.0900614	0.0011108
HG01914	HG01914	0.853279	0.00587557	0.00213604	0.14271	0.00166622
HG01915	HG01915	0.927753	0.000429941	0.00266999	0.0513723	0.00222173
HG01917	HG01917	0.0182996	0.767028	0.011748	0.131919	0.0033325
HG01918	HG01918	0.00638363	0.707707	0.00854418	0.194716	0.00388783
HG01920	HG01920	0.00127675	0.914388	0.0112145	0.0494705	0.000555396
HG01921	HG01921	0.00680928	0.709721	0.00801018	0.190268	0.00722014
HG01923	HG01923	0.0042557	0.85902	0.00907787	0.0621599	0.00277703
HG01924	HG01924	0.093626	0.612611	0.071021	0.15158	0.00277711
HG01926	HG01926	0.0021279	0.955895	0.00854387	0.0583521	0.00277698
HG01927	HG01927	0.000851167	0.869624	0.00694211	0.0856217	0.00111079
HG01932	HG01932	0.00595789	0.736945	0.00640791	0.183305	0.00333242
HG01933	HG01933	0.0931985	0.575791	0.044322	0.185838	0.00444317
HG01935	HG01935	0.00510733	0.645694	0.0069419	0.202321	0.00277724
HG01936	HG01936	0.0429836	0.63178	0.00587391	0.24164	0.00333237
HG01938	HG01938	0.00255345	0.88225	0.00907812	0.0608866	0.00222161
HG01939	HG01939	0.0200015	0.701725	0.00747602	0.178852	0.00277698
HG01941	HG01941	0.0672391	0.735249	0.00800988	0.111624	0.00222158
HG01942	HG01942	0.00766015	0.761583	0.00640791	0.13446	0.00166621
HG01944	HG01944	0.00766015	0.474299	0.376998	0.101476	0.00111083
HG01945	HG01945	0.00808571	0.742526	0.0101461	0.178218	0.00444322
HG01947	HG01947	0.036599	0.61027	0.00747617	0.263208	0.00277709
HG01948	HG01948	0.171504	0.590953	0.0592741	0.0983051	0.00166624
HG01950	HG01950	0.0727725	0.756906	0.00747598	0.100208	0
HG01951	HG01951	0.0272368	0.890974	0.00747589	0.0367869	0.00277704
HG01953	HG01953	0.0251091	0.801275	0.011214	0.1167	0.00388777
HG01954	HG01954	0.00553238	0.852608	0.0106801	0.0856289	0.00388798
HG01956	HG01956	0.991149	0.00114645	0.000534	0.0691307	0
HG01958	HG01958	0.901353	0.00071658	0.0069419	0.106551	0.00222158
HG01961	HG01961	0	0.92294	0.00801015	0.013953	0.00333243
HG01965	HG01965	0.0744795	0.605871	0.00747589	0.304449	0.00222167
HG01967	HG01967	0.00893684	0.58678	0.00480672	0.31902	0.00111095
HG01968	HG01968	0.00297895	0.908455	0.0106798	0.058351	0.00111079
HG01970	HG01970	0.00893699	0.594099	0.00320395	0.269556	0.00166634
HG01971	HG01971	0.166821	0.512705	0.00854387	0.220715	0.00555396
HG01973	HG01973	0.040005	0.727059	0.00694208	0.15158	0.00222158
HG01974	HG01974	0.00638346	0.88295	0.00854387	0.0577146	0.00111085
HG01976	HG01976	0.0127675	0.603565	0.00747589	0.235932	0.00166621
HG01977	HG01977	0.00680902	0.700298	0.00640802	0.143343	0.00333237
HG01979	HG01979	0.00808579	0.658295	0.00854387	0.231497	0.00111081
HG01980	HG01980	0.0370252	0.643101	0.0085441	0.215007	0.00277707
HG01982	HG01982	0.00893694	0.713008	0.00587402	0.211197	0.00111079
HG01985	HG01985	0.941356	0.000573217	0.000534017	0.0754759	0.00333237
HG01986	HG01986	0.866023	0.00100333	0.00267008	0.0932326	0.00111079
HG01988	HG01988	0.563021	0.000716575	0.000534105	0.397689	0.00222179
HG01989	HG01989	0.843492	0.000143299	0.00213604	0.117332	0.00111079
HG01990	HG01990	0.948608	0.00114663	0.003738	0.0875272	0.00111079
HG01991	HG01991	0.0276625	0.672494	0.0106801	0.173778	0.00444339
HG01992	HG01992	0.00510677	0.83429	0.0085442	0.116698	0.00277698
HG01997	HG01997	0.00638346	0.81937	0.00907809	0.107188	0.00555406
HG02002	HG02002	0.00936308	0.691109	0.01068	0.154757	0.00444322
HG02003	HG02003	0.0102135	0.753439	0.00480622	0.183929	0.00166628
HG02006	HG02006	0.381305	0.277128	0.00266996	0.230858	0.0049987
HG02008	HG02008	0.014895	0.760043	0.00747614	0.140807	0.00166619
HG02009	HG02009	0.837955	0.00028662	0.000533992	0.119235	0.00111079
HG02010	HG02010	0.84816	0.00171972	0.000534022	0.15158	0.00166619
HG02012	HG02012	0.944761	0.000429939	0.000533992	0.0520066	0
HG02013	HG02013	0.981788	0.000429993	0.00373795	0.0247348	0.000555435
HG02014	HG02014	0.84902	0.000143316	0.00320399	0.110355	0.00111081
HG02016	HG02016	0	0	0.846912	0	0
HG02017	HG02017	0	0	0.970264	0	0
HG02019	HG02019	0	0	1.00444	0	0
HG02020	HG02020	0	0	0.995895	0	0
HG02023	HG02023	0	0	0.983614	0	0
HG02025	HG02025	0	0	1.01352	0	0
HG02026	HG02026	0	0	0.98308	0	0
HG02028	HG02028	0	0	0.93769	0	0
HG02029	HG02029	0	0	1.02366	0	0
HG02031	HG02031	0	0	1.01245	0	0
HG02032	HG02032	0	0	1.04128	0	0
HG02035	HG02035	0	0	1.01832	0	0
HG02040	HG02040	0	0	1.01993	0	0
HG02047	HG02047	0	0	0.979342	0	0
HG02048	HG02048	0	0	0.987351	0	0
HG02049	HG02049	0	0	0.954778	0	0
HG02050	HG02050	0	0	1.03648	0	0
HG02051	HG02051	0.95071	0.000429916	0.00373801	0.0272722	0.00222162
HG02052	HG02052	0.945621	0.00014333	0.000533992	0.0355167	0
HG02053	HG02053	0.955011	0.000430012	0.00213611	0.0564478	0.00499856
HG02054	HG02054	0.894961	0.000860115	0.00266996	0.117966	0.00166619
HG02057	HG02057	0	0	1.00337	0	0
HG02058	HG02058	0	0	0.869873	0	0
HG02060	HG02060	0	0	1.00925	0	0
HG02061	HG02061	0	0	0.962788	0	0
HG02064	HG02064	0	0	0.948904	0	0
HG02067	HG02067	0	0	0.970264	0	0
HG02069	HG02069	0	0	0.997497	0	0
HG02070	HG02070	0	0	1.01352	0	0
HG02072	HG02072	0	0	1.01031	0	0
HG02073	HG02073	0	0	0.979876	0	0
HG02075	HG02075	0	0	0.992157	0	0
HG02076	HG02076	0	0	0.999633	0	0
HG02078	HG02078	0	0	0.998031	0	0
HG02079	HG02079	0	0	0.963856	0	0
HG02081	HG02081	0	0	1.03701	0	0
HG02082	HG02082	0	0	0.994293	0	0
HG02084	HG02084	0	0	0.993225	0	0
HG02085	HG02085	0	0	0.992691	0	0
HG02086	HG02086	0	0	1.0274	0	0
HG02087	HG02087	0	0	0.979342	0	0
HG02088	HG02088	0	0	0.976672	0	0
HG02089	HG02089	0.0221293	0.61172	0.00854413	0.284141	0.00166623
HG02090	HG02090	0.109372	0.514008	0.00694227	0.239107	0.00610949
HG02095	HG02095	0.910719	0.000716589	0.000533992	0.0786441	0
HG02102	HG02102	0.014895	0.758023	0.0069421	0.123048	0.00222158
HG02104	HG02104	0.00723506	0.807866	0.0069419	0.115433	0.00166638
HG02105	HG02105	0.00340451	0.85071	0.00907787	0.0564483	0.00555413
HG02107	HG02107	0.972867	0.0007166	0.00106803	0.0304434	0.00166619
HG02108	HG02108	0.810291	0	0.00213604	0.142067	0.00277705
HG02111	HG02111	0.921771	0.000860007	0.00160207	0.0602515	0.00111086
HG02113	HG02113	0	0	0.982546	0	0
HG02116	HG02116	0	0	0.975604	0	0
HG02121	HG02121	0	0	0.93235	0	0
HG02122	HG02122	0	0	1.03167	0	0
HG02127	HG02127	0	0	0.976672	0	0
HG02128	HG02128	0	0	1.02793	0	0
HG02130	HG02130	0	0	0.933418	0	0
HG02131	HG02131	0	0	0.833028	0	0
HG02133	HG02133	0	0	0.990021	0	0
HG02134	HG02134	0	0	1.00284	0	0
HG02136	HG02136	0	0	0.934486	0	0
HG02137	HG02137	0	0	0.97507	0	0
HG02138	HG02138	0	0	0.943564	0	0
HG02139	HG02139	0	0	1.0306	0	0
HG02140	HG02140	0	0	0.954244	0	0
HG02141	HG02141	0	0	0.95905	0	0
HG02142	HG02142	0	0	0.919534	0	0
HG02143	HG02143	0.87925	0.000573253	0.00800988	0.14714	0.00277698
HG02144	HG02144	0.938392	0.000716558	0.000533992	0.0704003	0.000555419
HG02146	HG02146	0.00595803	0.783657	0.00747589	0.129384	0.000555408
HG02147	HG02147	0.00468131	0.835711	0.00373795	0.0868923	0.00222166
HG02150	HG02150	0.00170229	0.853155	0.0138842	0.0849863	0.00111079
HG02151	HG02151	0	0	0.96706	0	0
HG02152	HG02152	0	0	1.08027	0	0
HG02153	HG02153	0	0	0.996429	0	0
HG02154	HG02154	0	0	1.07226	0	0
HG02155	HG02155	0	0	0.987885	0	0
HG02156	HG02156	0	0	1.03755	0	0
HG02164	HG02164	0	0	0.995361	0	0
HG02165	HG02165	0	0	0.946768	0	0
HG02166	HG02166	0	0	1.09842	0	0
HG02178	HG02178	0	0	1.07332	0	0
HG02179	HG02179	0	0	0.956914	0	0
HG02180	HG02180	0	0	1.029	0	0
HG02181	HG02181	0	0	0.989487	0	0
HG02182	HG02182	0	0	1.05891	0	0
HG02184	HG02184	0	0	1.07119	0	0
HG02185	HG02185	0	0	0.982546	0	0
HG02186	HG02186	0	0	1.04342	0	0
HG02187	HG02187	0	0	1.00925	0	0
HG02188	HG02188	0	0	1.00124	0	0
HG02190	HG02190	0	0	1.00124	0	0
HG02215	HG02215	0	0	0	1.04964	0
HG02219	HG02219	0	0	0	0.945631	0
HG02220	HG02220	0	0	0	0.983051	0
HG02221	HG02221	0	0	0	1.00271	0
HG02223	HG02223	0	0	0	0.941192	0
HG02224	HG02224	0	0	0	0.922799	0
HG02230	HG02230	0	0	0	0.99193	0
HG02231	HG02231	0	0	0	0.946266	0
HG02232	HG02232	0	0	0	0.986222	0
HG02233	HG02233	0	0	0	0.855571	0
HG02235	HG02235	0	0	0	0.905041	0
HG02236	HG02236	0	0	0	0.917091	0
HG02238	HG02238	0	0	0	0.926605	0
HG02239	HG02239	0	0	0	0.827665	0
HG02250	HG02250	0	0	1.04662	0	0
HG02252	HG02252	0.0200023	0.59682	0.00213597	0.270821	0.00555404
HG02253	HG02253	0.0131927	0.492815	0.00640791	0.372925	0.00555396
HG02255	HG02255	0.914152	0.00071653	0.00480603	0.0640582	0.00388777
HG02256	HG02256	0.748599	0.0262266	0.002136	0.183931	0.00222163
HG02259	HG02259	0.00978797	0.90301	0.0122818	0.0418613	0
HG02260	HG02260	0.00808571	0.733509	0.00800998	0.140169	0.00222166
HG02262	HG02262	0.0114907	0.743099	0.00480593	0.187734	0.00166621
HG02265	HG02265	0.00510677	0.828955	0.0106798	0.104013	0.00111085
HG02266	HG02266	0.00936241	0.880084	0.00854387	0.0602567	0.000555396
HG02271	HG02271	0.016597	0.894459	0.00694206	0.0367858	0.00111081
HG02272	HG02272	0	0.931156	0.00694214	0.00951355	0.00166628
HG02274	HG02274	0.274914	0.5507	0.00907787	0.124311	0.00333237
HG02275	HG02275	0.00255347	0.865908	0.00961186	0.0716676	0.00166628
HG02277	HG02277	0.0051071	0.625073	0.00534012	0.253056	0.000555411
HG02278	HG02278	0.0182992	0.84458	0.00854424	0.0805467	0
HG02281	HG02281	1.01752	0.000573236	0.00427194	0.0323465	0.000555402
HG02282	HG02282	0.779633	0.00229328	0.000533992	0.173144	0.000555405
HG02283	HG02283	0.818384	0.000429914	0.00320404	0.184562	0.00222164
HG02284	HG02284	0.857949	0.00057322	0.00640801	0.145872	0.00722014
HG02285	HG02285	0.0195768	0.716619	0.00800988	0.134461	0.00166622
HG02286	HG02286	0.0110648	0.663	0.00747599	0.245454	0.00666475
HG02291	HG02291	0.00212789	0.875499	0.0117481	0.0399572	0.000555409
HG02292	HG02292	0.00085114	0.778492	0.00480609	0.136995	0.00166619
HG02298	HG02298	0.0161714	0.592374	0.00747589	0.343116	0.00333241
HG02299	HG02299	0.00212784	0.802726	0.00961186	0.121139	0.00222161
HG02301	HG02301	0.00595811	0.739901	0.00534044	0.152219	0.00388788
HG02304	HG02304	0.0549012	0.727624	0.00907825	0.131927	0.00222162
HG02307	HG02307	0.963477	0.00042995	0.002136	0.050105	0.000555396
HG02308	HG02308	0.923899	0.00028664	0.00160198	0.0894273	0.000555402
HG02309	HG02309	0.924325	0.000573311	0.000533992	0.0786452	0
HG02312	HG02312	0.00766015	0.559123	0.00800988	0.339945	0.00499862
HG02314	HG02314	0.932853	0.000429998	0.000534028	0.0564469	0.000555418
HG02315	HG02315	0.89028	0.000143316	0.00106803	0.114795	0.00111082
HG02317	HG02317	0.929023	0.000573295	0.00373813	0.0463014	0.000555396
HG02318	HG02318	0.968169	0.00100312	0.00533998	0.033614	0.000555402
HG02322	HG02322	0.880917	0.000143312	0.000533992	0.119244	0.000555396
HG02323	HG02323	0.954142	0.000286629	0.00106798	0.0589839	0.00111082
HG02325	HG02325	0.992853	0.000286615	0.010146	0.0221986	0
HG02330	HG02330	0.89028	0.000573263	0.000533992	0.0932313	0.00166619
HG02332	HG02332	0.930283	0	0.00106798	0.0684964	0.000555396
HG02334	HG02334	0.775393	0.000573252	0.00160198	0.244811	0.00722029
HG02337	HG02337	0.874126	0.000429932	0	0.127486	0.000555416
HG02339	HG02339	1.00733	0.00028667	0.00213607	0.0171249	0.00166621
HG02343	HG02343	0.784776	0.00100319	0.00266996	0.137	0.00333241
HG02345	HG02345	0.0804316	0.395782	0.11748	0.306336	0.00277698
HG02348	HG02348	0.0110648	0.7924	0.00640815	0.130654	0.00166623
HG02351	HG02351	0	0	1.00017	0	0
HG02353	HG02353	0	0	1.0525	0	0
HG02355	HG02355	0	0	1.0792	0	0
HG02356	HG02356	0	0	0.984682	0	0
HG02360	HG02360	0	0	1.04022	0	0
HG02364	HG02364	0	0	1.05517	0	0
HG02367	HG02367	0	0	1.01565	0	0
HG02371	HG02371	0	0	1.0776	0	0
HG02373	HG02373	0	0	1.04022	0	0
HG02374	HG02374	0	0	1.01726	0	0
HG02375	HG02375	0	0	1.07012	0	0
HG02379	HG02379	0	0	1.02153	0	0
HG02380	HG02380	0	0	1.10002	0	0
HG02382	HG02382	0	0	1.00604	0	0
HG02383	HG02383	0	0	1.01619	0	0
HG02384	HG02384	0	0	1.03167	0	0
HG02385	HG02385	0	0	1.06158	0	0
HG02386	HG02386	0	0	0.994827	0	0
HG02389	HG02389	0	0	1.04983	0	0
HG02390	HG02390	0	0	1.02259	0	0
HG02391	HG02391	0	0	1.05463	0	0
HG02392	HG02392	0	0	1.0258	0	0
HG02394	HG02394	0	0	1.07172	0	0
HG02395	HG02395	0	0	1.10323	0	0
HG02396	HG02396	0	0	1.07866	0	0
HG02397	HG02397	0	0	1.08454	0	0
HG02398	HG02398	0	0	0.994827	0	0
HG02399	HG02399	0	0	1.01939	0	0
HG02401	HG02401	0	0	1.03221	0	0
HG02402	HG02402	0	0	1.00497	0	0
HG02406	HG02406	0	0	1.03861	0	0
HG02407	HG02407	0	0	1.03167	0	0
HG02408	HG02408	0	0	1.08561	0	0
HG02409	HG02409	0	0	1.0242	0	0
HG02410	HG02410	0	0	1.09575	0	0
HG02419	HG02419	0.952412	0.000143334	0.00747615	0.0570813	0.000555404
HG02420	HG02420	0.589832	0.000859781	0	0.357704	0.000555405
HG02425	HG02425	0.0621345	0.52276	0.00320403	0.323464	0.00277698
HG02427	HG02427	0.892842	0.000286615	0.00213601	0.0703991	0.000555403
HG02429	HG02429	0.906877	0.000143306	0.00213612	0.0881606	0.000555405
HG02433	HG02433	0.87032	0.000143327	0.0106803	0.0938677	0.00222164
HG02439	HG02439	0.974116	0.000429927	0.00320395	0.0456675	0.00111081
HG02442	HG02442	0.960949	0.000286637	0.00320395	0.0177583	0.000555396
HG02445	HG02445	0.857948	0.000143335	0.00213597	0.143335	0.00111084
HG02449	HG02449	0.949044	0.000573278	0.00213597	0.0418598	0.000555405
HG02450	HG02450	0.926878	0.000573279	0.00320395	0.067228	0.000555396
HG02455	HG02455	0.85666	0	0.00854387	0.135093	0.00111081
HG02461	HG02461	0.911132	0	0	0	0
HG02462	HG02462	0.940071	0	0	0	0
HG02464	HG02464	0.948582	0	0	0	0
HG02465	HG02465	1.00135	0	0	0	0
HG02470	HG02470	0.874534	0.00100332	0.000533992	0.0520066	0.00166619
HG02471	HG02471	0.910301	0.00057322	0.00106798	0.0983051	0.000555402
HG02476	HG02476	0.897548	0.00042992	0.00480599	0.136993	0.00111082
HG02477	HG02477	0.863909	0.00085985	0	0.124314	0
HG02479	HG02479	0.902195	0.000716535	0.00160209	0.0970386	0.00111079
HG02481	HG02481	0.927304	0.000429926	0.00907787	0.0742058	0.00111079
HG02484	HG02484	0.889003	0.000573232	0.001068	0.0843521	0
HG02485	HG02485	0.759223	0.000286646	0.001068	0.222618	0.00166619
HG02489	HG02489	0.921782	0.00530306	0.00373795	0.120506	0.00111079
HG02490	HG02490	0	0	0	0	0.719237
HG02491	HG02491	0	0	0	0	0.778665
HG02493	HG02493	0	0	0	0	0.763114
HG02494	HG02494	0	0	0	0	0.662587
HG02496	HG02496	0.964356	0.000143337	0	0.0710344	0.00166619
HG02497	HG02497	0.960935	0.00544693	0.0032041	0.0412247	0
HG02501	HG02501	0.818383	0.000429943	0.0064085	0.160465	0.00111079
HG02502	HG02502	0.85283	0.000286638	0.00267	0.159825	0.00555403
HG02505	HG02505	0.921795	0.000859892	0.006408	0.0888003	0
HG02508	HG02508	0.944752	0.000429951	0.00587391	0.0469348	0.00166619
HG02511	HG02511	0.968174	0.0018631	0.00427207	0.0494715	0.00166623
HG02512	HG02512	0	0	1.01832	0	0
HG02513	HG02513	0	0	1.03755	0	0
HG02521	HG02521	0	0	0.95638	0	0
HG02522	HG02522	0	0	0.998565	0	0
HG02536	HG02536	0.816232	0.00100315	0	0.166809	0.00166625
HG02537	HG02537	0.964358	0.0011466	0.00213604	0.042495	0
HG02541	HG02541	0.793703	0.000716567	0.00160198	0.15158	0.00499864
HG02545	HG02545	0.917941	0.000429973	0.00266996	0.0729379	0.00333242
HG02546	HG02546	0.938809	0.00558901	0.00213597	0.047567	0.00333237
HG02549	HG02549	1.04181	0.00186335	0.00106803	0.0247353	0.00111082
HG02554	HG02554	0.886024	0.000429933	0.00427194	0.0818152	0.00222158
HG02555	HG02555	0.893296	0.000286631	0.00160203	0.0995735	0.00166619
HG02557	HG02557	0.953785	0.000573264	0.00801012	0.0482012	0.00277698
HG02558	HG02558	0.894562	0.000286619	0.00480593	0.0951363	0.00277698
HG02561	HG02561	0.884747	0	0	0	0
HG02562	HG02562	0.925176	0	0	0	0
HG02568	HG02568	0.925176	0	0	0	0
HG02570	HG02570	0.92858	0	0	0	0
HG02571	HG02571	0.975392	0	0	0	0
HG02573	HG02573	0.910281	0	0	0	0
HG02574	HG02574	0.898365	0	0	0	0
HG02577	HG02577	0.783889	0	0.00427194	0.179489	0.00111079
HG02580	HG02580	0.87669	0.000286666	0.0106798	0.126211	0.000555396
HG02582	HG02582	0.964753	0	0	0	0
HG02583	HG02583	0.937517	0	0	0	0
HG02585	HG02585	0.948156	0	0	0	0
HG02586	HG02586	0.948156	0	0	0	0
HG02588	HG02588	0.942624	0	0	0	0
HG02589	HG02589	0.951561	0	0	0	0
HG02594	HG02594	0.899642	0	0	0	0
HG02595	HG02595	0.944752	0	0	0	0
HG02597	HG02597	0	0	0	0	0.740898
HG02600	HG02600	0	0	0	0	0.86364
HG02601	HG02601	0	0	0	0	0.870305
HG02603	HG02603	0	0	0	0	0.721459
HG02604	HG02604	0	0	0	0	0.672584
HG02610	HG02610	0.927729	0	0	0	0
HG02611	HG02611	0.955391	0	0	0	0
HG02613	HG02613	0.903472	0	0	0	0
HG02614	HG02614	0.87198	0	0	0	0
HG02620	HG02620	0.917516	0	0	0	0
HG02621	HG02621	0.972413	0	0	0	0
HG02623	HG02623	0.936666	0	0	0	0
HG02624	HG02624	0.936666	0	0	0	0
HG02628	HG02628	0.969435	0	0	0	0
HG02629	HG02629	1.00263	0	0	0	0
HG02634	HG02634	0.915388	0	0	0	0
HG02635	HG02635	0.972839	0	0	0	0
HG02642	HG02642	0.950284	0	0	0	0
HG02643	HG02643	0.922623	0	0	0	0
HG02645	HG02645	0.95837	0	0	0	0
HG02646	HG02646	0.94688	0	0	0	0
HG02648	HG02648	0	0	0	0	0.616489
HG02649	HG02649	0	0	0	0	0.634262
HG02651	HG02651	0	0	0	0	0.772
HG02652	HG02652	0	0	0	0	0.721459
HG02654	HG02654	0	0	0	0	0.678694
HG02655	HG02655	0	0	0	0	0.607047
HG02657	HG02657	0	0	0	0	0.838092
HG02658	HG02658	0	0	0	0	0.793105
HG02660	HG02660	0	0	0	0	0.809767
HG02661	HG02661	0	0	0	0	0.754783
HG02666	HG02666	0.974967	0	0	0	0
HG02667	HG02667	0.89411	0	0	0	0
HG02675	HG02675	0.912409	0	0	0	0
HG02676	HG02676	0.915388	0	0	0	0
HG02678	HG02678	0.965604	0	0	0	0
HG02679	HG02679	0.938794	0	0	0	0
HG02681	HG02681	0	0	0	0	0.63926
HG02682	HG02682	0	0	0	0	0.599272
HG02684	HG02684	0	0	0	0	0.978607
HG02685	HG02685	0	0	0	0	1.03137
HG02687	HG02687	0	0	0	0	1.12856
HG02688	HG02688	0	0	0	0	0.952504
HG02690	HG02690	0	0	0	0	0.666475
HG02691	HG02691	0	0	0	0	0.621488
HG02694	HG02694	0	0	0	0	0.675917
HG02696	HG02696	0	0	0	0	0.845868
HG02697	HG02697	0	0	0	0	0.673695
HG02699	HG02699	0	0	0	0	0.63815
HG02700	HG02700	0	0	0	0	0.625931
HG02702	HG02702	0.915813	0	0	0	0
HG02703	HG02703	0.998798	0	0	0	0
HG02715	HG02715	0.95454	0	0	0	0
HG02716	HG02716	0.970286	0	0	0	0
HG02721	HG02721	0.939645	0	0	0	0
HG02722	HG02722	0.983904	0	0	0	0
HG02724	HG02724	0	0	0	0	1.08358
HG02725	HG02725	0	0	0	0	1.02304
HG02727	HG02727	0	0	0	0	1.1119
HG02728	HG02728	0	0	0	0	1.09635
HG02731	HG02731	0	0	0	0	0.839203
HG02733	HG02733	0	0	0	0	0.752006
HG02734	HG02734	0	0	0	0	0.637039
HG02736	HG02736	0	0	0	0	0.719793
HG02737	HG02737	0	0	0	0	0.691468
HG02756	HG02756	0.95837	0	0	0	0
HG02757	HG02757	0.957519	0	0	0	0
HG02759	HG02759	0.968158	0	0	0	0
HG02760	HG02760	0.95071	0	0	0	0
HG02763	HG02763	0.928155	0	0	0	0
HG02768	HG02768	0.981776	0	0	0	0
HG02769	HG02769	0.964328	0	0	0	0
HG02771	HG02771	1.00263	0	0	0	0
HG02772	HG02772	0.935389	0	0	0	0
HG02774	HG02774	0	0	0	0	0.890855
HG02775	HG02775	0	0	0	0	1.11468
HG02778	HG02778	0	0	0	0	1.07802
HG02780	HG02780	0	0	0	0	1.01415
HG02783	HG02783	0	0	0	0	1.13023
HG02784	HG02784	0	0	0	0	1.02471
HG02786	HG02786	0	0	0	0	1.16966
HG02787	HG02787	0	0	0	0	1.10468
HG02789	HG02789	0	0	0	0	1.04359
HG02790	HG02790	0	0	0	0	1.05747
HG02792	HG02792	0	0	0	0	1.10857
HG02793	HG02793	0	0	0	0	1.13356
HG02798	HG02798	0.98135	0	0	0	0
HG02799	HG02799	0.965604	0	0	0	0
HG02804	HG02804	1.00774	0	0	0	0
HG02805	HG02805	0.970711	0	0	0	0
HG02807	HG02807	0.898791	0	0	0	0
HG02808	HG02808	0.930283	0	0	0	0
HG02810	HG02810	0.85666	0	0	0	0
HG02811	HG02811	1.00305	0	0	0	0
HG02813	HG02813	0.943475	0	0	0	0
HG02814	HG02814	0.978797	0	0	0	0
HG02816	HG02816	0.877513	0	0	0	0
HG02817	HG02817	0.983904	0	0	0	0
HG02819	HG02819	0.957944	0	0	0	0
HG02820	HG02820	0.991989	0	0	0	0
HG02836	HG02836	0.938368	0	0	0	0
HG02837	HG02837	0.974967	0	0	0	0
HG02839	HG02839	0.89411	0	0	0	0
HG02840	HG02840	0.929857	0	0	0	0
HG02851	HG02851	0.949859	0	0	0	0
HG02852	HG02852	0.916665	0	0	0	0
HG02854	HG02854	0.966456	0	0	0	0
HG02855	HG02855	0.92092	0	0	0	0
HG02860	HG02860	0.921771	0	0	0	0
HG02861	HG02861	0.923899	0	0	0	0
HG02870	HG02870	0.934538	0	0	0	0
HG02878	HG02878	0.942198	0	0	0	0
HG02879	HG02879	0.955391	0	0	0	0
HG02881	HG02881	0.981776	0	0	0	0
HG02882	HG02882	0.948582	0	0	0	0
HG02884	HG02884	0.969435	0	0	0	0
HG02885	HG02885	0.959647	0	0	0	0
HG02887	HG02887	0.917516	0	0	0	0
HG02888	HG02888	0.944326	0	0	0	0
HG02890	HG02890	0.934964	0	0	0	0
HG02891	HG02891	0.937092	0	0	0	0
HG02895	HG02895	0.934964	0	0	0	0
HG02896	HG02896	1.0022	0	0	0	0
HG02922	HG02922	1.01795	0	0	0	0
HG02923	HG02923	1.03369	0	0	0	0
HG02938	HG02938	1.02135	0	0	0	0
HG02941	HG02941	1.09157	0	0	0	0
HG02943	HG02943	1.06859	0	0	0	0
HG02944	HG02944	1.0388	0	0	0	0
HG02946	HG02946	1.04518	0	0	0	0
HG02947	HG02947	1.04391	0	0	0	0
HG02952	HG02952	1.03838	0	0	0	0
HG02953	HG02953	1.02263	0	0	0	0
HG02968	HG02968	1.00263	0	0	0	0
HG02970	HG02970	1.00944	0	0	0	0
HG02971	HG02971	1.0354	0	0	0	0
HG02973	HG02973	1.0388	0	0	0	0
HG02974	HG02974	1.03412	0	0	0	0
HG02976	HG02976	1.04561	0	0	0	0
HG02977	HG02977	1.0537	0	0	0	0
HG02979	HG02979	1.0405	0	0	0	0
HG02981	HG02981	1.03199	0	0	0	0
HG02982	HG02982	0.926878	0	0	0	0
HG02983	HG02983	0.925176	0	0	0	0
HG03006	HG03006	0	0	0	0	0.925845
HG03007	HG03007	0	0	0	0	0.937508
HG03009	HG03009	0	0	0	0	0.946394
HG03012	HG03012	0	0	0	0	0.944728
HG03015	HG03015	0	0	0	0	1.10024
HG03016	HG03016	0	0	0	0	1.09302
HG03018	HG03018	0	0	0	0	1.08969
HG03019	HG03019	0	0	0	0	1.09524
HG03021	HG03021	0	0	0	0	1.05636
HG03022	HG03022	0	0	0	0	1.03081
HG03024	HG03024	0.979648	0	0	0	0
HG03025	HG03025	0.974967	0	0	0	0
HG03027	HG03027	0.975818	0	0	0	0
HG03028	HG03028	0.979223	0	0	0	0
HG03039	HG03039	0.934538	0	0	0	0
HG03040	HG03040	0.980074	0	0	0	0
HG03045	HG03045	0.911983	0	0	0	0
HG03046	HG03046	0.931985	0	0	0	0
HG03048	HG03048	0.971988	0	0	0	0
HG03049	HG03049	0.975818	0	0	0	0
HG03052	HG03052	1.14349	0	0	0	0
HG03054	HG03054	1.07157	0	0	0	0
HG03055	HG03055	1.03242	0	0	0	0
HG03057	HG03057	1.08646	0	0	0	0
HG03058	HG03058	1.06476	0	0	0	0
HG03060	HG03060	1.06987	0	0	0	0
HG03061	HG03061	1.08136	0	0	0	0
HG03063	HG03063	1.03497	0	0	0	0
HG03064	HG03064	1.06902	0	0	0	0
HG03066	HG03066	1.05199	0	0	0	0
HG03069	HG03069	1.10391	0	0	0	0
HG03072	HG03072	1.04987	0	0	0	0
HG03073	HG03073	1.0537	0	0	0	0
HG03074	HG03074	1.06178	0	0	0	0
HG03077	HG03077	1.08008	0	0	0	0
HG03078	HG03078	1.04774	0	0	0	0
HG03079	HG03079	1.05072	0	0	0	0
HG03081	HG03081	1.0771	0	0	0	0
HG03082	HG03082	1.07966	0	0	0	0
HG03084	HG03084	1.05668	0	0	0	0
HG03085	HG03085	1.05582	0	0	0	0
HG03086	HG03086	1.10604	0	0	0	0
HG03088	HG03088	1.00178	0	0	0	0
HG03091	HG03091	1.08902	0	0	0	0
HG03095	HG03095	1.03625	0	0	0	0
HG03096	HG03096	1.11881	0	0	0	0
HG03097	HG03097	1.0971	0	0	0	0
HG03099	HG03099	1.01667	0	0	0	0
HG03100	HG03100	1.0022	0	0	0	0
HG03103	HG03103	1.03412	0	0	0	0
HG03105	HG03105	1.02348	0	0	0	0
HG03108	HG03108	1.06731	0	0	0	0
HG03109	HG03109	0.973265	0	0	0	0
HG03111	HG03111	1.02689	0	0	0	0
HG03112	HG03112	1.0354	0	0	0	0
HG03114	HG03114	1.05157	0	0	0	0
HG03115	HG03115	0.994543	0	0	0	0
HG03117	HG03117	1.03455	0	0	0	0
HG03118	HG03118	1.02178	0	0	0	0
HG03120	HG03120	1.03072	0	0	0	0
HG03121	HG03121	1.0154	0	0	0	0
HG03123	HG03123	1.00816	0	0	0	0
HG03124	HG03124	1.05157	0	0	0	0
HG03126	HG03126	1.04263	0	0	0	0
HG03127	HG03127	1.0154	0	0	0	0
HG03129	HG03129	1.00433	0	0	0	0
HG03130	HG03130	1.03965	0	0	0	0
HG03132	HG03132	1.02433	0	0	0	0
HG03133	HG03133	1.03582	0	0	0	0
HG03135	HG03135	1.03752	0	0	0	0
HG03136	HG03136	1.01497	0	0	0	0
HG03139	HG03139	1.07923	0	0	0	0
HG03157	HG03157	1.02348	0	0	0	0
HG03159	HG03159	1.00986	0	0	0	0
HG03160	HG03160	1.04391	0	0	0	0
HG03162	HG03162	1.03412	0	0	0	0
HG03163	HG03163	1.03072	0	0	0	0
HG03166	HG03166	1.0188	0	0	0	0
HG03168	HG03168	1.03369	0	0	0	0
HG03169	HG03169	1.03072	0	0	0	0
HG03172	HG03172	1.03795	0	0	0	0
HG03175	HG03175	1.01837	0	0	0	0
HG03189	HG03189	1.07497	0	0	0	0
HG03190	HG03190	1.0154	0	0	0	0
HG03193	HG03193	1.05795	0	0	0	0
HG03195	HG03195	1.02689	0	0	0	0
HG03196	HG03196	1.02476	0	0	0	0
HG03198	HG03198	1.0188	0	0	0	0
HG03199	HG03199	1.02433	0	0	0	0
HG03202	HG03202	1.04689	0	0	0	0
HG03209	HG03209	1.0388	0	0	0	0
HG03212	HG03212	1.07114	0	0	0	0
HG03224	HG03224	1.09668	0	0	0	0
HG03225	HG03225	1.08093	0	0	0	0
HG03228	HG03228	0	0	0	0	0.960835
HG03229	HG03229	0	0	0	0	0.943062
HG03234	HG03234	0	0	0	0	0.677027
HG03235	HG03235	0	0	0	0	0.683692
HG03237	HG03237	0	0	0	0	0.598717
HG03238	HG03238	0	0	0	0	0.590941
HG03240	HG03240	0.981776	0	0	0	0
HG03241	HG03241	0.972839	0	0	0	0
HG03246	HG03246	0.92092	0	0	0	0
HG03247	HG03247	0.95071	0	0	0	0
HG03258	HG03258	0.95454	0	0	0	0
HG03259	HG03259	0.947305	0	0	0	0
HG03265	HG03265	0.991564	0	0	0	0
HG03267	HG03267	1.0388	0	0	0	0
HG03268	HG03268	1.01284	0	0	0	0
HG03270	HG03270	1.04348	0	0	0	0
HG03271	HG03271	1.00561	0	0	0	0
HG03279	HG03279	1.05327	0	0	0	0
HG03280	HG03280	1.05965	0	0	0	0
HG03291	HG03291	1.02135	0	0	0	0
HG03294	HG03294	0.998798	0	0	0	0
HG03295	HG03295	1.05497	0	0	0	0
HG03297	HG03297	1.04093	0	0	0	0
HG03298	HG03298	1.0205	0	0	0	0
HG03300	HG03300	1.02433	0	0	0	0
HG03301	HG03301	1.04476	0	0	0	0
HG03303	HG03303	1.01157	0	0	0	0
HG03304	HG03304	1.01625	0	0	0	0
HG03311	HG03311	1.0222	0	0	0	0
HG03313	HG03313	1.03497	0	0	0	0
HG03342	HG03342	1.01923	0	0	0	0
HG03343	HG03343	1.03838	0	0	0	0
HG03351	HG03351	1.05753	0	0	0	0
HG03352	HG03352	1.05199	0	0	0	0
HG03354	HG03354	1.05242	0	0	0	0
HG03363	HG03363	1.05497	0	0	0	0
HG03366	HG03366	1.06987	0	0	0	0
HG03367	HG03367	1.03582	0	0	0	0
HG03369	HG03369	1.00561	0	0	0	0
HG03370	HG03370	1.0222	0	0	0	0
HG03372	HG03372	1.05625	0	0	0	0
HG03376	HG03376	1.0188	0	0	0	0
HG03378	HG03378	1.06221	0	0	0	0
HG03380	HG03380	1.0554	0	0	0	0
HG03382	HG03382	1.05029	0	0	0	0
HG03385	HG03385	1.05965	0	0	0	0
HG03388	HG03388	1.12221	0	0	0	0
HG03391	HG03391	1.10306	0	0	0	0
HG03394	HG03394	1.12136	0	0	0	0
HG03397	HG03397	1.04816	0	0	0	0
HG03401	HG03401	1.01029	0	0	0	0
HG03410	HG03410	1.11668	0	0	0	0
HG03419	HG03419	1.08306	0	0	0	0
HG03428	HG03428	1.02816	0	0	0	0
HG03432	HG03432	1.06348	0	0	0	0
HG03433	HG03433	1.08902	0	0	0	0
HG03436	HG03436	1.0388	0	0	0	0
HG03437	HG03437	1.05455	0	0	0	0
HG03439	HG03439	1.05455	0	0	0	0
HG03442	HG03442	1.01752	0	0	0	0
HG03445	HG03445	1.10561	0	0	0	0
HG03446	HG03446	1.04476	0	0	0	0
HG03449	HG03449	1.08944	0	0	0	0
HG03451	HG03451	1.04774	0	0	0	0
HG03452	HG03452	1.07497	0	0	0	0
HG03455	HG03455	1.072	0	0	0	0
HG03457	HG03457	1.05412	0	0	0	0
HG03458	HG03458	1.08561	0	0	0	0
HG03460	HG03460	1.06476	0	0	0	0
HG03461	HG03461	1.0405	0	0	0	0
HG03464	HG03464	1.09966	0	0	0	0
HG03469	HG03469	1.07114	0	0	0	0
HG03470	HG03470	1.09625	0	0	0	0
HG03472	HG03472	1.05625	0	0	0	0
HG03473	HG03473	1.11625	0	0	0	0
HG03476	HG03476	1.04561	0	0	0	0
HG03478	HG03478	1.07625	0	0	0	0
HG03479	HG03479	0.993692	0	0	0	0
HG03484	HG03484	1.10136	0	0	0	0
HG03485	HG03485	1.07668	0	0	0	0
HG03488	HG03488	0	0	0	0	0.770889
HG03490	HG03490	0	0	0	0	0.691468
HG03491	HG03491	0	0	0	0	0.945283
HG03499	HG03499	1.00646	0	0	0	0
HG03511	HG03511	1.05625	0	0	0	0
HG03514	HG03514	1.0354	0	0	0	0
HG03515	HG03515	1.03029	0	0	0	0
HG03517	HG03517	0.966456	0	0	0	0
HG03518	HG03518	1.04433	0	0	0	0
HG03520	HG03520	1.02689	0	0	0	0
HG03521	HG03521	0.989862	0	0	0	0
HG03538	HG03538	0.961774	0	0	0	0
HG03539	HG03539	0.914962	0	0	0	0
HG03547	HG03547	1.06348	0	0	0	0
HG03548	HG03548	1.10051	0	0	0	0
HG03556	HG03556	1.06902	0	0	0	0
HG03557	HG03557	1.08646	0	0	0	0
HG03558	HG03558	1.04518	0	0	0	0
HG03559	HG03559	1.0554	0	0	0	0
HG03563	HG03563	1.08944	0	0	0	0
HG03565	HG03565	1.11966	0	0	0	0
HG03567	HG03567	1.08008	0	0	0	0
HG03571	HG03571	1.07285	0	0	0	0
HG03572	HG03572	1.09242	0	0	0	0
HG03575	HG03575	1.08902	0	0	0	0
HG03577	HG03577	1.08434	0	0	0	0
HG03578	HG03578	1.05795	0	0	0	0
HG03583	HG03583	1.10136	0	0	0	0
HG03585	HG03585	0	0	0	0	0.940285
HG03589	HG03589	0	0	0	0	0.938619
HG03593	HG03593	0	0	0	0	0.888078
HG03594	HG03594	0	0	0	0	0.93362
HG03595	HG03595	0	0	0	0	0.864751
HG03598	HG03598	0	0	0	0	0.93362
HG03600	HG03600	0	0	0	0	1.16578
HG03603	HG03603	0	0	0	0	0.944173
HG03604	HG03604	0	0	0	0	0.876414
HG03607	HG03607	0	0	0	0	0.833649
HG03611	HG03611	0	0	0	0	0.880302
HG03615	HG03615	0	0	0	0	0.868639
HG03616	HG03616	0	0	0	0	0.894187
HG03619	HG03619	0	0	0	0	0.599272
HG03624	HG03624	0	0	0	0	0.650924
HG03625	HG03625	0	0	0	0	0.622599
HG03629	HG03629	0	0	0	0	0.717016
HG03631	HG03631	0	0	0	0	0.775888
HG03634	HG03634	0	0	0	0	0.741453
HG03636	HG03636	0	0	0	0	0.788106
HG03640	HG03640	0	0	0	0	1.09135
HG03642	HG03642	0	0	0	0	1.0497
HG03643	HG03643	0	0	0	0	1.05414
HG03644	HG03644	0	0	0	0	1.06692
HG03645	HG03645	0	0	0	0	1.10746
HG03646	HG03646	0	0	0	0	1.01304
HG03649	HG03649	0	0	0	0	0.836426
HG03652	HG03652	0	0	0	0	0.924178
HG03653	HG03653	0	0	0	0	0.899741
HG03660	HG03660	0	0	0	0	1.05025
HG03663	HG03663	0	0	0	0	1.01082
HG03667	HG03667	0	0	0	0	1.02526
HG03668	HG03668	0	0	0	0	0.883635
HG03672	HG03672	0	0	0	0	1.05581
HG03673	HG03673	0	0	0	0	1.00471
HG03679	HG03679	0	0	0	0	1.03637
HG03680	HG03680	0	0	0	0	1.0447
HG03681	HG03681	0	0	0	0	1.08913
HG03684	HG03684	0	0	0	0	1.14356
HG03685	HG03685	0	0	0	0	1.1069
HG03686	HG03686	0	0	0	0	1.1119
HG03687	HG03687	0	0	0	0	1.11468
HG03689	HG03689	0	0	0	0	1.07414
HG03690	HG03690	0	0	0	0	1.04637
HG03691	HG03691	0	0	0	0	1.06692
HG03692	HG03692	0	0	0	0	1.07469
HG03693	HG03693	0	0	0	0	1.04692
HG03694	HG03694	0	0	0	0	0.772555
HG03695	HG03695	0	0	0	0	1.08469
HG03696	HG03696	0	0	0	0	1.07691
HG03697	HG03697	0	0	0	0	1.0708
HG03698	HG03698	0	0	0	0	1.07747
HG03702	HG03702	0	0	0	0	0.934731
HG03703	HG03703	0	0	0	0	0.930843
HG03705	HG03705	0	0	0	0	1.03692
HG03706	HG03706	0	0	0	0	1.08247
HG03708	HG03708	0	0	0	0	0.83476
HG03709	HG03709	0	0	0	0	0.924178
HG03711	HG03711	0	0	0	0	1.06858
HG03713	HG03713	0	0	0	0	0.889744
HG03714	HG03714	0	0	0	0	0.871416
HG03716	HG03716	0	0	0	0	0.839203
HG03717	HG03717	0	0	0	0	1.22798
HG03718	HG03718	0	0	0	0	1.25408
HG03720	HG03720	0	0	0	0	1.10413
HG03722	HG03722	0	0	0	0	1.13856
HG03727	HG03727	0	0	0	0	0.992492
HG03729	HG03729	0	0	0	0	1.08691
HG03730	HG03730	0	0	0	0	1.17799
HG03731	HG03731	0	0	0	0	1.08635
HG03733	HG03733	0	0	0	0	1.14078
HG03736	HG03736	0	0	0	0	1.04525
HG03738	HG03738	0	0	0	0	1.04248
HG03740	HG03740	0	0	0	0	1.05747
HG03741	HG03741	0	0	0	0	1.03193
HG03742	HG03742	0	0	0	0	1.06525
HG03743	HG03743	0	0	0	0	1.18633
HG03744	HG03744	0	0	0	0	1.06414
HG03745	HG03745	0	0	0	0	1.0447
HG03746	HG03746	0	0	0	0	0.794771
HG03750	HG03750	0	0	0	0	1.08969
HG03752	HG03752	0	0	0	0	1.03637
HG03753	HG03753	0	0	0	0	1.04137
HG03754	HG03754	0	0	0	0	1.07913
HG03755	HG03755	0	0	0	0	1.08191
HG03756	HG03756	0	0	0	0	1.06025
HG03757	HG03757	0	0	0	0	1.08858
HG03760	HG03760	0	0	0	0	1.06192
HG03762	HG03762	0	0	0	0	0.950837
HG03765	HG03765	0	0	0	0	0.685358
HG03767	HG03767	0	0	0	0	0.554285
HG03770	HG03770	0	0	0	0	1.07358
HG03771	HG03771	0	0	0	0	1.05636
HG03772	HG03772	0	0	0	0	1.36794
HG03773	HG03773	0	0	0	0	1.30129
HG03774	HG03774	0	0	0	0	1.02248
HG03775	HG03775	0	0	0	0	1.05914
HG03777	HG03777	0	0	0	0	1.01526
HG03778	HG03778	0	0	0	0	0.997491
HG03779	HG03779	0	0	0	0	1.05692
HG03780	HG03780	0	0	0	0	1.04303
HG03781	HG03781	0	0	0	0	1.05803
HG03782	HG03782	0	0	0	0	1.0497
HG03784	HG03784	0	0	0	0	1.28463
HG03785	HG03785	0	0	0	0	1.25631
HG03786	HG03786	0	0	0	0	1.28296
HG03787	HG03787	0	0	0	0	1.09968
HG03788	HG03788	0	0	0	0	0.98916
HG03789	HG03789	0	0	0	0	0.982495
HG03790	HG03790	0	0	0	0	1.1069
HG03792	HG03792	0	0	0	0	1.04359
HG03793	HG03793	0	0	0	0	0.969165
HG03796	HG03796	0	0	0	0	0.776443
HG03800	HG03800	0	0	0	0	0.873637
HG03802	HG03802	0	0	0	0	0.942506
HG03803	HG03803	0	0	0	0	0.934731
HG03805	HG03805	0	0	0	0	0.935286
HG03808	HG03808	0	0	0	0	0.824763
HG03809	HG03809	0	0	0	0	0.976941
HG03812	HG03812	0	0	0	0	0.842535
HG03814	HG03814	0	0	0	0	0.900296
HG03815	HG03815	0	0	0	0	0.887522
HG03817	HG03817	0	0	0	0	0.916958
HG03821	HG03821	0	0	0	0	0.976941
HG03823	HG03823	0	0	0	0	0.916958
HG03824	HG03824	0	0	0	0	0.833094
HG03826	HG03826	0	0	0	0	0.922512
HG03829	HG03829	0	0	0	0	0.903629
HG03830	HG03830	0	0	0	0	0.865306
HG03832	HG03832	0	0	0	0	0.960279
HG03833	HG03833	0	0	0	0	0.885856
HG03836	HG03836	0	0	0	0	1.10746
HG03837	HG03837	0	0	0	0	1.08746
HG03838	HG03838	0	0	0	0	1.02304
HG03844	HG03844	0	0	0	0	1.02804
HG03846	HG03846	0	0	0	0	1.04303
HG03848	HG03848	0	0	0	0	1.09802
HG03849	HG03849	0	0	0	0	1.04026
HG03850	HG03850	0	0	0	0	0.984717
HG03851	HG03851	0	0	0	0	1.05303
HG03854	HG03854	0	0	0	0	1.06914
HG03856	HG03856	0	0	0	0	1.23298
HG03857	HG03857	0	0	0	0	1.05581
HG03858	HG03858	0	0	0	0	1.09635
HG03861	HG03861	0	0	0	0	1.32295
HG03862	HG03862	0	0	0	0	0.999712
HG03863	HG03863	0	0	0	0	1.06525
HG03864	HG03864	0	0	0	0	1.02304
HG03866	HG03866	0	0	0	0	1.04914
HG03867	HG03867	0	0	0	0	1.16244
HG03868	HG03868	0	0	0	0	1.02082
HG03869	HG03869	0	0	0	0	1.02637
HG03870	HG03870	0	0	0	0	1.04081
HG03871	HG03871	0	0	0	0	1.08413
HG03872	HG03872	0	0	0	0	1.09024
HG03873	HG03873	0	0	0	0	1.11523
HG03874	HG03874	0	0	0	0	0.978052
HG03875	HG03875	0	0	0	0	0.845312
HG03882	HG03882	0	0	0	0	1.00638
HG03884	HG03884	0	0	0	0	1.07191
HG03885	HG03885	0	0	0	0	1.05414
HG03886	HG03886	0	0	0	0	1.12412
HG03887	HG03887	0	0	0	0	1.03637
HG03888	HG03888	0	0	0	0	0.844757
HG03890	HG03890	0	0	0	0	1.08024
HG03894	HG03894	0	0	0	0	1.10191
HG03895	HG03895	0	0	0	0	1.07525
HG03896	HG03896	0	0	0	0	1.19577
HG03897	HG03897	0	0	0	0	1.03193
HG03898	HG03898	0	0	0	0	1.06747
HG03899	HG03899	0	0	0	0	1.07636
HG03900	HG03900	0	0	0	0	1.04081
HG03902	HG03902	0	0	0	0	0.902518
HG03905	HG03905	0	0	0	0	0.861419
HG03907	HG03907	0	0	0	0	0.878636
HG03908	HG03908	0	0	0	0	0.925845
HG03910	HG03910	0	0	0	0	0.893076
HG03911	HG03911	0	0	0	0	0.985827
HG03913	HG03913	0	0	0	0	0.98194
HG03914	HG03914	0	0	0	0	0.908627
HG03916	HG03916	0	0	0	0	0.902518
HG03917	HG03917	0	0	0	0	0.909183
HG03919	HG03919	0	0	0	0	0.952504
HG03920	HG03920	0	0	0	0	0.974719
HG03922	HG03922	0	0	0	0	0.831427
HG03925	HG03925	0	0	0	0	0.901407
HG03926	HG03926	0	0	0	0	0.861974
HG03928	HG03928	0	0	0	0	0.945283
HG03931	HG03931	0	0	0	0	0.915847
HG03934	HG03934	0	0	0	0	0.922512
HG03937	HG03937	0	0	0	0	0.825318
HG03940	HG03940	0	0	0	0	1.23131
HG03941	HG03941	0	0	0	0	1.21743
HG03943	HG03943	0	0	0	0	1.05303
HG03944	HG03944	0	0	0	0	1.06081
HG03945	HG03945	0	0	0	0	1.04692
HG03947	HG03947	0	0	0	0	1.0036
HG03949	HG03949	0	0	0	0	1.07136
HG03950	HG03950	0	0	0	0	1.03803
HG03951	HG03951	0	0	0	0	1.09635
HG03953	HG03953	0	0	0	0	1.06747
HG03955	HG03955	0	0	0	0	1.06858
HG03960	HG03960	0	0	0	0	1.01471
HG03963	HG03963	0	0	0	0	1.09468
HG03965	HG03965	0	0	0	0	1.00749
HG03967	HG03967	0	0	0	0	1.08913
HG03968	HG03968	0	0	0	0	1.06469
HG03969	HG03969	0	0	0	0	1.02582
HG03971	HG03971	0	0	0	0	1.0497
HG03973	HG03973	0	0	0	0	1.03359
HG03974	HG03974	0	0	0	0	1.06192
HG03976	HG03976	0	0	0	0	1.04192
HG03977	HG03977	0	0	0	0	1.19743
HG03978	HG03978	0	0	0	0	1.01637
HG03985	HG03985	0	0	0	0	1.11246
HG03986	HG03986	0	0	0	0	1.03748
HG03989	HG03989	0	0	0	0	1.04026
HG03990	HG03990	0	0	0	0	1.06969
HG03991	HG03991	0	0	0	0	1.06969
HG03995	HG03995	0	0	0	0	1.03859
HG03998	HG03998	0	0	0	0	1.10024
HG03999	HG03999	0	0	0	0	1.09413
HG04001	HG04001	0	0	0	0	1.06525
HG04002	HG04002	0	0	0	0	1.0908
HG04003	HG04003	0	0	0	0	0.911404
HG04006	HG04006	0	0	0	0	1.10135
HG04014	HG04014	0	0	0	0	1.05525
HG04015	HG04015	0	0	0	0	1.06636
HG04017	HG04017	0	0	0	0	1.33573
HG04018	HG04018	0	0	0	0	1.05303
HG04019	HG04019	0	0	0	0	1.05581
HG04020	HG04020	0	0	0	0	0.974719
HG04022	HG04022	0	0	0	0	1.08136
HG04023	HG04023	0	0	0	0	1.30129
HG04025	HG04025	0	0	0	0	1.25686
HG04026	HG04026	0	0	0	0	1.32073
HG04029	HG04029	0	0	0	0	0.991381
HG04033	HG04033	0	0	0	0	1.0808
HG04035	HG04035	0	0	0	0	1.09913
HG04038	HG04038	0	0	0	0	0.975275
HG04039	HG04039	0	0	0	0	1.07747
HG04042	HG04042	0	0	0	0	1.05525
HG04047	HG04047	0	0	0	0	1.09635
HG04054	HG04054	0	0	0	0	1.26075
HG04056	HG04056	0	0	0	0	1.28574
HG04059	HG04059	0	0	0	0	1.02526
HG04060	HG04060	0	0	0	0	0.91307
HG04061	HG04061	0	0	0	0	1.17911
HG04062	HG04062	0	0	0	0	1.21187
HG04063	HG04063	0	0	0	0	1.2663
HG04070	HG04070	0	0	0	0	1.04859
HG04075	HG04075	0	0	0	0	1.05525
HG04076	HG04076	0	0	0	0	1.07747
HG04080	HG04080	0	0	0	0	0.942506
HG04090	HG04090	0	0	0	0	1.03359
HG04093	HG04093	0	0	0	0	1.07414
HG04094	HG04094	0	0	0	0	1.06803
HG04096	HG04096	0	0	0	0	1.25742
HG04098	HG04098	0	0	0	0	1.0397
HG04099	HG04099	0	0	0	0	1.00582
HG04100	HG04100	0	0	0	0	1.05247
HG04106	HG04106	0	0	0	0	1.08746
HG04107	HG04107	0	0	0	0	1.0136
HG04118	HG04118	0	0	0	0	1.02637
HG04131	HG04131	0	0	0	0	0.843091
HG04134	HG04134	0	0	0	0	0.88419
HG04140	HG04140	0	0	0	0	0.870305
HG04141	HG04141	0	0	0	0	0.888633
HG04144	HG04144	0	0	0	0	0.857531
HG04146	HG04146	0	0	0	0	0.84198
HG04152	HG04152	0	0	0	0	0.89141
HG04153	HG04153	0	0	0	0	0.900852
HG04155	HG04155	0	0	0	0	0.849755
HG04156	HG04156	0	0	0	0	0.914181
HG04158	HG04158	0	0	0	0	0.864196
HG04159	HG04159	0	0	0	0	0.935286
HG04161	HG04161	0	0	0	0	0.875859
HG04162	HG04162	0	0	0	0	0.845868
HG04164	HG04164	0	0	0	0	0.939729
HG04171	HG04171	0	0	0	0	0.865862
HG04173	HG04173	0	0	0	0	0.926955
HG04176	HG04176	0	0	0	0	0.890299
HG04177	HG04177	0	0	0	0	0.893076
HG04180	HG04180	0	0	0	0	0.931399
HG04182	HG04182	0	0	0	0	0.888633
HG04183	HG04183	0	0	0	0	0.883079
HG04185	HG04185	0	0	0	0	1.14856
HG04186	HG04186	0	0	0	0	1.15689
HG04188	HG04188	0	0	0	0	0.971387
HG04189	HG04189	0	0	0	0	1.01582
HG04194	HG04194	0	0	0	0	0.88419
HG04195	HG04195	0	0	0	0	0.88419
HG04198	HG04198	0	0	0	0	1.06192
HG04200	HG04200	0	0	0	0	1.0347
HG04202	HG04202	0	0	0	0	1.05858
HG04206	HG04206	0	0	0	0	1.02693
HG04209	HG04209	0	0	0	0	1.0708
HG04210	HG04210	0	0	0	0	1.0708
HG04211	HG04211	0	0	0	0	1.12134
HG04212	HG04212	0	0	0	0	1.07525
HG04214	HG04214	0	0	0	0	0.977496
HG04216	HG04216	0	0	0	0	1.05136
HG04219	HG04219	0	0	0	0	1.02415
HG04222	HG04222	0	0	0	0	1.13523
HG04225	HG04225	0	0	0	0	1.01748
HG04227	HG04227	0	0	0	0	1.02471
HG04229	HG04229	0	0	0	0	1.11635
HG04235	HG04235	0	0	0	0	1.0547
HG04238	HG04238	0	0	0	0	1.0297
HG04239	HG04239	0	0	0	0	1.13301
NA06984	NA06984	0	0	0	1.03125	0
NA06985	NA06985	0	0	0	0.902504	0
NA06986	NA06986	0	0	0	0.980514	0
NA06989	NA06989	0	0	0	1.01476	0
NA06994	NA06994	0	0	0	0.982417	0
NA07000	NA07000	0	0	0	1.03886	0
NA07037	NA07037	0	0	0	1.01349	0
NA07048	NA07048	0	0	0	1.04013	0
NA07051	NA07051	0	0	0	0.972903	0
NA07056	NA07056	0	0	0	0.998906	0
NA07347	NA07347	0	0	0	0.996369	0
NA07357	NA07357	0	0	0	1.01096	0
NA10847	NA10847	0	0	0	1.00842	0
NA10851	NA10851	0	0	0	1.05091	0
NA11829	NA11829	0	0	0	1.10799	0
NA11830	NA11830	0	0	0	1.07184	0
NA11831	NA11831	0	0	0	0.950071	0
NA11832	NA11832	0	0	0	1.00081	0
NA11840	NA11840	0	0	0	1.00715	0
NA11843	NA11843	0	0	0	1.01032	0
NA11881	NA11881	0	0	0	1.00905	0
NA11892	NA11892	0	0	0	1.0173	0
NA11893	NA11893	0	0	0	1.02301	0
NA11894	NA11894	0	0	0	1.00652	0
NA11918	NA11918	0	0	0	0.891088	0
NA11919	NA11919	0	0	0	0.929776	0
NA11920	NA11920	0	0	0	1.03506	0
NA11930	NA11930	0	0	0	0.951974	0
NA11931	NA11931	0	0	0	0.986856	0
NA11932	NA11932	0	0	0	0.973537	0
NA11933	NA11933	0	0	0	0.969098	0
NA11992	NA11992	0	0	0	1.02745	0
NA11994	NA11994	0	0	0	1.01413	0
NA11995	NA11995	0	0	0	1.04647	0
NA12003	NA12003	0	0	0	1.0154	0
NA12004	NA12004	0	0	0	0.888551	0
NA12005	NA12005	0	0	0	1.01413	0
NA12006	NA12006	0	0	0	0.954511	0
NA12043	NA12043	0	0	0	0.97544	0
NA12044	NA12044	0	0	0	0.949437	0
NA12045	NA12045	0	0	0	0.971	0
NA12046	NA12046	0	0	0	1.00525	0
NA12058	NA12058	0	0	0	0.957047	0
NA12144	NA12144	0	0	0	0.969732	0
NA12154	NA12154	0	0	0	0.969732	0
NA12155	NA12155	0	0	0	0.955779	0
NA12156	NA12156	0	0	0	1.03823	0
NA12234	NA12234	0	0	0	1.00588	0
NA12249	NA12249	0	0	0	1.08072	0
NA12272	NA12272	0	0	0	0.915823	0
NA12273	NA12273	0	0	0	0.993198	0
NA12275	NA12275	0	0	0	0.96339	0
NA12282	NA12282	0	0	0	0.972269	0
NA12283	NA12283	0	0	0	0.981148	0
NA12286	NA12286	0	0	0	0.884111	0
NA12287	NA12287	0	0	0	0.959584	0
NA12340	NA12340	0	0	0	1.05726	0
NA12341	NA12341	0	0	0	0.936118	0
NA12342	NA12342	0	0	0	0.953242	0
NA12347	NA12347	0	0	0	0.984319	0
NA12348	NA12348	0	0	0	0.943729	0
NA12383	NA12383	0	0	0	0.856205	0
NA12399	NA12399	0	0	0	1.03062	0
NA12400	NA12400	0	0	0	0.966561	0
NA12413	NA12413	0	0	0	1.00208	0
NA12414	NA12414	0	0	0	1.00461	0
NA12489	NA12489	0	0	0	1.00208	0
NA12546	NA12546	0	0	0	0.968464	0
NA12716	NA12716	0	0	0	1.01984	0
NA12717	NA12717	0	0	0	0.973537	0
NA12718	NA12718	0	0	0	1.03886	0
NA12748	NA12748	0	0	0	0.992564	0
NA12749	NA12749	0	0	0	0.980514	0
NA12750	NA12750	0	0	0	0.981782	0
NA12751	NA12751	0	0	0	0.988125	0
NA12760	NA12760	0	0	0	0.989393	0
NA12761	NA12761	0	0	0	1.02301	0
NA12762	NA12762	0	0	0	0.993833	0
NA12763	NA12763	0	0	0	0.917725	0
NA12775	NA12775	0	0	0	0.992564	0
NA12776	NA12776	0	0	0	1.0395	0
NA12777	NA12777	0	0	0	0.955145	0
NA12778	NA12778	0	0	0	0.984319	0
NA12812	NA12812	0	0	0	1.04647	0
NA12813	NA12813	0	0	0	0.944363	0
NA12814	NA12814	0	0	0	1.07311	0
NA12815	NA12815	0	0	0	0.993198	0
NA12827	NA12827	0	0	0	0.984319	0
NA12828	NA12828	0	0	0	0.896162	0
NA12829	NA12829	0	0	0	1.01793	0
NA12830	NA12830	0	0	0	1.0154	0
NA12842	NA12842	0	0	0	0.983051	0
NA12843	NA12843	0	0	0	1.0173	0
NA12872	NA12872	0	0	0	0.944363	0
NA12873	NA12873	0	0	0	0.964024	0
NA12874	NA12874	0	0	0	1.07628	0
NA12878	NA12878	0	0	0	0.937386	0
NA12889	NA12889	0	0	0	0.941192	0
NA12890	NA12890	0	0	0	1.02808	0
NA18486	NA18486	1.03157	0	0	0	0
NA18488	NA18488	1.05753	0	0	0	0
NA18489	NA18489	1.01582	0	0	0	0
NA18498	NA18498	1.06093	0	0	0	0
NA18499	NA18499	0.99582	0	0	0	0
NA18501	NA18501	1.02178	0	0	0	0
NA18502	NA18502	1.0171	0	0	0	0
NA18504	NA18504	1.0205	0	0	0	0
NA18505	NA18505	1.00518	0	0	0	0
NA18507	NA18507	1.0188	0	0	0	0
NA18508	NA18508	1.01965	0	0	0	0
NA18510	NA18510	1.02561	0	0	0	0
NA18511	NA18511	1.01837	0	0	0	0
NA18516	NA18516	1.0205	0	0	0	0
NA18517	NA18517	0.994543	0	0	0	0
NA18519	NA18519	0.978371	0	0	0	0
NA18520	NA18520	0.983478	0	0	0	0
NA18522	NA18522	1.03157	0	0	0	0
NA18523	NA18523	1.01029	0	0	0	0
NA18525	NA18525	0	0	0.979876	0	0
NA18526	NA18526	0	0	0.96172	0	0
NA18528	NA18528	0	0	0.96706	0	0
NA18530	NA18530	0	0	0.93235	0	0
NA18531	NA18531	0	0	0.970264	0	0
NA18532	NA18532	0	0	1.02313	0	0
NA18533	NA18533	0	0	0.992691	0	0
NA18534	NA18534	0	0	1.0023	0	0
NA18535	NA18535	0	0	0.894971	0	0
NA18536	NA18536	0	0	0.988419	0	0
NA18537	NA18537	0	0	0.978808	0	0
NA18538	NA18538	0	0	0.965458	0	0
NA18539	NA18539	0	0	0.888029	0	0
NA18541	NA18541	0	0	0.971866	0	0
NA18542	NA18542	0	0	0.930748	0	0
NA18543	NA18543	0	0	1.03488	0	0
NA18544	NA18544	0	0	0.951574	0	0
NA18545	NA18545	0	0	0.96172	0	0
NA18546	NA18546	0	0	0.9457	0	0
NA18547	NA18547	0	0	0.939292	0	0
NA18548	NA18548	0	0	0.911525	0	0
NA18549	NA18549	0	0	1.08614	0	0
NA18550	NA18550	0	0	1.04716	0	0
NA18552	NA18552	0	0	0.976138	0	0
NA18553	NA18553	0	0	0.911525	0	0
NA18555	NA18555	0	0	0.986817	0	0
NA18557	NA18557	0	0	0.911525	0	0
NA18558	NA18558	0	0	0.970798	0	0
NA18559	NA18559	0	0	0.977206	0	0
NA18560	NA18560	0	0	0.954244	0	0
NA18561	NA18561	0	0	0.925408	0	0
NA18562	NA18562	0	0	0.925408	0	0
NA18563	NA18563	0	0	0.976138	0	0
NA18564	NA18564	0	0	0.961186	0	0
NA18565	NA18565	0	0	1.03968	0	0
NA18566	NA18566	0	0	0.982546	0	0
NA18567	NA18567	0	0	0.993225	0	0
NA18570	NA18570	0	0	1.00444	0	0
NA18571	NA18571	0	0	0.974536	0	0
NA18572	NA18572	0	0	0.943564	0	0
NA18573	NA18573	0	0	1.02526	0	0
NA18574	NA18574	0	0	0.978274	0	0
NA18577	NA18577	0	0	1.02793	0	0
NA18579	NA18579	0	0	0.983614	0	0
NA18582	NA18582	0	0	0.982012	0	0
NA18591	NA18591	0	0	1.0242	0	0
NA18592	NA18592	0	0	0.983614	0	0
NA18593	NA18593	0	0	0.945166	0	0
NA18595	NA18595	0	0	0.96172	0	0
NA18596	NA18596	0	0	1.00711	0	0
NA18597	NA18597	0	0	0.994827	0	0
NA18599	NA18599	0	0	0.971332	0	0
NA18602	NA18602	0	0	0.969196	0	0
NA18603	NA18603	0	0	1.03488	0	0
NA18605	NA18605	0	0	0.95638	0	0
NA18606	NA18606	0	0	1.00551	0	0
NA18608	NA18608	0	0	0.949972	0	0
NA18609	NA18609	0	0	0.94036	0	0
NA18610	NA18610	0	0	0.986284	0	0
NA18611	NA18611	0	0	0.992157	0	0
NA18612	NA18612	0	0	0.997497	0	0
NA18613	NA18613	0	0	0.992691	0	0
NA18614	NA18614	0	0	0.993225	0	0
NA18615	NA18615	0	0	0.953176	0	0
NA18616	NA18616	0	0	0.96172	0	0
NA18617	NA18617	0	0	1.02954	0	0
NA18618	NA18618	0	0	0.947302	0	0
NA18619	NA18619	0	0	0.922738	0	0
NA18620	NA18620	0	0	0.955846	0	0
NA18621	NA18621	0	0	0.911525	0	0
NA18622	NA18622	0	0	1.01085	0	0
NA18623	NA18623	0	0	0.899777	0	0
NA18624	NA18624	0	0	0.992157	0	0
NA18625	NA18625	0	0	0.954778	0	0
NA18626	NA18626	0	0	0.899777	0	0
NA18627	NA18627	0	0	1.08027	0	0
NA18628	NA18628	0	0	1.04449	0	0
NA18629	NA18629	0	0	0.994827	0	0
NA18630	NA18630	0	0	1.07599	0	0
NA18631	NA18631	0	0	1.01939	0	0
NA18632	NA18632	0	0	1.03755	0	0
NA18633	NA18633	0	0	0.943564	0	0
NA18634	NA18634	0	0	1.0007	0	0
NA18635	NA18635	0	0	0.947836	0	0
NA18636	NA18636	0	0	1.03007	0	0
NA18637	NA18637	0	0	1.02954	0	0
NA18638	NA18638	0	0	0.984148	0	0
NA18639	NA18639	0	0	1.07546	0	0
NA18640	NA18640	0	0	1.02313	0	0
NA18641	NA18641	0	0	1.0509	0	0
NA18642	NA18642	0	0	0.941962	0	0
NA18643	NA18643	0	0	0.902981	0	0
NA18644	NA18644	0	0	1.029	0	0
NA18645	NA18645	0	0	0.990021	0	0
NA18646	NA18646	0	0	0.976672	0	0
NA18647	NA18647	0	0	0.942496	0	0
NA18648	NA18648	0	0	0.888029	0	0
NA18740	NA18740	0	0	1.06158	0	0
NA18745	NA18745	0	0	0.968128	0	0
NA18747	NA18747	0	0	0.94036	0	0
NA18748	NA18748	0	0	1.06051	0	0
NA18749	NA18749	0	0	0.954778	0	0
NA18757	NA18757	0	0	0.954244	0	0
NA18853	NA18853	0.981776	0	0	0	0
NA18856	NA18856	0.991564	0	0	0	0
NA18858	NA18858	1.01454	0	0	0	0
NA18861	NA18861	1.02689	0	0	0	0
NA18864	NA18864	1.04135	0	0	0	0
NA18865	NA18865	0.986457	0	0	0	0
NA18867	NA18867	1.01327	0	0	0	0
NA18868	NA18868	1.00476	0	0	0	0
NA18870	NA18870	1.04604	0	0	0	0
NA18871	NA18871	0.995394	0	0	0	0
NA18873	NA18873	1.03242	0	0	0	0
NA18874	NA18874	1.05795	0	0	0	0
NA18876	NA18876	1.00944	0	0	0	0
NA18877	NA18877	1.01157	0	0	0	0
NA18878	NA18878	1.00859	0	0	0	0
NA18879	NA18879	1.04221	0	0	0	0
NA18881	NA18881	0.98901	0	0	0	0
NA18907	NA18907	1.04093	0	0	0	0
NA18908	NA18908	0.994968	0	0	0	0
NA18909	NA18909	1.0371	0	0	0	0
NA18910	NA18910	1.05412	0	0	0	0
NA18912	NA18912	0.974967	0	0	0	0
NA18915	NA18915	1.01667	0	0	0	0
NA18916	NA18916	1.0005	0	0	0	0
NA18917	NA18917	1.0571	0	0	0	0
NA18923	NA18923	1.04518	0	0	0	0
NA18924	NA18924	1.03497	0	0	0	0
NA18933	NA18933	1.07242	0	0	0	0
NA18934	NA18934	1.02306	0	0	0	0
NA18939	NA18939	0	0	0.972934	0	0
NA18940	NA18940	0	0	0.921136	0	0
NA18941	NA18941	0	0	0.95638	0	0
NA18942	NA18942	0	0	0.95371	0	0
NA18943	NA18943	0	0	1.00978	0	0
NA18944	NA18944	0	0	0.978808	0	0
NA18945	NA18945	0	0	0.9724	0	0
NA18946	NA18946	0	0	0.981478	0	0
NA18947	NA18947	0	0	0.917399	0	0
NA18948	NA18948	0	0	0.95104	0	0
NA18949	NA18949	0	0	0.963856	0	0
NA18950	NA18950	0	0	0.944098	0	0
NA18951	NA18951	0	0	0.965458	0	0
NA18952	NA18952	0	0	0.952108	0	0
NA18953	NA18953	0	0	0.978808	0	0
NA18954	NA18954	0	0	0.98575	0	0
NA18956	NA18956	0	0	1.00551	0	0
NA18957	NA18957	0	0	0.965458	0	0
NA18959	NA18959	0	0	0.92701	0	0
NA18960	NA18960	0	0	0.982012	0	0
NA18961	NA18961	0	0	1.00658	0	0
NA18962	NA18962	0	0	0.948904	0	0
NA18963	NA18963	0	0	1.04929	0	0
NA18964	NA18964	0	0	0.953176	0	0
NA18965	NA18965	0	0	0.95905	0	0
NA18966	NA18966	0	0	0.956914	0	0
NA18967	NA18967	0	0	0.981478	0	0
NA18968	NA18968	0	0	0.943564	0	0
NA18969	NA18969	0	0	0.971332	0	0
NA18970	NA18970	0	0	0.96439	0	0
NA18971	NA18971	0	0	0.965992	0	0
NA18972	NA18972	0	0	0.98308	0	0
NA18973	NA18973	0	0	1.04022	0	0
NA18974	NA18974	0	0	0.987885	0	0
NA18975	NA18975	0	0	0.985216	0	0
NA18976	NA18976	0	0	0.956914	0	0
NA18977	NA18977	0	0	0.917933	0	0
NA18978	NA18978	0	0	1.0023	0	0
NA18979	NA18979	0	0	0.97507	0	0
NA18980	NA18980	0	0	1.00124	0	0
NA18981	NA18981	0	0	0.974002	0	0
NA18982	NA18982	0	0	0.978274	0	0
NA18983	NA18983	0	0	1.02099	0	0
NA18984	NA18984	0	0	0.953176	0	0
NA18985	NA18985	0	0	0.94036	0	0
NA18986	NA18986	0	0	0.990021	0	0
NA18987	NA18987	0	0	1.05624	0	0
NA18988	NA18988	0	0	1.01779	0	0
NA18989	NA18989	0	0	0.97507	0	0
NA18990	NA18990	0	0	0.951574	0	0
NA18991	NA18991	0	0	0.931816	0	0
NA18992	NA18992	0	0	0.978808	0	0
NA18993	NA18993	0	0	0.893369	0	0
NA18994	NA18994	0	0	0.96973	0	0
NA18995	NA18995	0	0	0.9724	0	0
NA18997	NA18997	0	0	0.957448	0	0
NA18998	NA18998	0	0	0.939292	0	0
NA18999	NA18999	0	0	0.944098	0	0
NA19000	NA19000	0	0	0.963322	0	0
NA19001	NA19001	0	0	0.993225	0	0
NA19002	NA19002	0	0	0.893369	0	0
NA19003	NA19003	0	0	1.01031	0	0
NA19004	NA19004	0	0	0.960652	0	0
NA19005	NA19005	0	0	0.96439	0	0
NA19006	NA19006	0	0	1.00017	0	0
NA19007	NA19007	0	0	0.957448	0	0
NA19009	NA19009	0	0	0.96439	0	0
NA19010	NA19010	0	0	0.92968	0	0
NA19011	NA19011	0	0	0.917399	0	0
NA19012	NA19012	0	0	0.984682	0	0
NA19017	NA19017	0.980499	0	0	0	0
NA19019	NA19019	0.937092	0	0	0	0
NA19020	NA19020	0.932836	0	0	0	0
NA19023	NA19023	0.982201	0	0	0	0
NA19024	NA19024	0.973265	0	0	0	0
NA19025	NA19025	0.940922	0	0	0	0
NA19026	NA19026	0.984755	0	0	0	0
NA19027	NA19027	0.886024	0	0	0	0
NA19028	NA19028	0.952412	0	0	0	0
NA19030	NA19030	0.925601	0	0	0	0
NA19031	NA19031	0.937943	0	0	0	0
NA19035	NA19035	0.974967	0	0	0	0
NA19036	NA19036	0.943475	0	0	0	0
NA19037	NA19037	0.904749	0	0	0	0
NA19038	NA19038	0.95837	0	0	0	0
NA19041	NA19041	0.934538	0	0	0	0
NA19042	NA19042	0.885173	0	0	0	0
NA19043	NA19043	0.945177	0	0	0	0
NA19054	NA19054	0	0	0.970264	0	0
NA19055	NA19055	0	0	0.991623	0	0
NA19056	NA19056	0	0	0.957448	0	0
NA19057	NA19057	0	0	0.998031	0	0
[truncated: 506 more rows]

## Sheet: Table S5
Table S5. Ancestral information of the HGDP with 200,000 population specific SNPs.
ID_1	ID_2	AFR	EAS	EUR	SAS
HGDP00001	HGDP00001	0.00606367	0.00645806	0.170038	0.39955
HGDP00003	HGDP00003	0.0124003	0.0047788	0.114891	0.374411
HGDP00005	HGDP00005	0.00778753	0.0118433	0.172661	0.39509
HGDP00007	HGDP00007	0.00683574	0.00795214	0.134227	0.401702
HGDP00009	HGDP00009	0.0103789	0.00860169	0.146668	0.362704
HGDP00011	HGDP00011	0.00427934	0.00265651	0.136448	0.381278
HGDP00013	HGDP00013	0.251416	0.00425647	0.0999419	0.30424
HGDP00015	HGDP00015	0.00940473	0.00742527	0.124229	0.383584
HGDP00017	HGDP00017	0.00641164	0.00795442	0.157119	0.378144
HGDP00019	HGDP00019	0.00512796	0.0392549	0.167702	0.321996
HGDP00021	HGDP00021	0.032253	0.00480452	0.159246	0.377231
HGDP00023	HGDP00023	0.0072858	0.00318886	0.170644	0.338777
HGDP00025	HGDP00025	0.00429115	0.00479006	0.166371	0.387455
HGDP00027	HGDP00027	0.0247715	0.00635752	0.135428	0.398578
HGDP00029	HGDP00029	0.144882	0.0058414	0.145773	0.339652
HGDP00031	HGDP00031	0.00770273	0.00690584	0.121246	0.408382
HGDP00033	HGDP00033	0.00342473	0.0106361	0.176306	0.371016
HGDP00035	HGDP00035	0.012434	0.00745213	0.121536	0.439732
HGDP00037	HGDP00037	0.00641692	0.011155	0.149024	0.382643
HGDP00039	HGDP00039	0.0274447	0.010106	0.116919	0.434394
HGDP00041	HGDP00041	0.00685669	0.0106307	0.1246	0.369378
HGDP00043	HGDP00043	0.0325138	0.00849789	0.124381	0.39545
HGDP00045	HGDP00045	0.00898939	0.0058447	0.156636	0.354681
HGDP00047	HGDP00047	0.061536	0.0100746	0.135562	0.361321
HGDP00049	HGDP00049	0.0209258	0.0148376	0.153756	0.358861
HGDP00052	HGDP00052	0.00386043	0.00585769	0.130965	0.35005
HGDP00054	HGDP00054	0.00171116	0.0100806	0.152749	0.388278
HGDP00056	HGDP00056	0.00475499	0.00806162	0.117994	0.536044
HGDP00057	HGDP00057	0.17068	0.0069835	0.146823	0.309607
HGDP00058	HGDP00058	0.00682909	0.00847792	0.127251	0.422265
HGDP00060	HGDP00060	0.132234	0.0085023	0.13452	0.33228
HGDP00062	HGDP00062	0.0198942	0.00644054	0.157531	0.346154
HGDP00064	HGDP00064	0.00985533	0.00372459	0.17133	0.338849
HGDP00066	HGDP00066	0.00514166	0.00691736	0.144146	0.408678
HGDP00068	HGDP00068	0.00769052	0.0503827	0.161274	0.28154
HGDP00070	HGDP00070	0	0.0212458	0.100398	0.736733
HGDP00072	HGDP00072	0.00513649	0.00318842	0.128749	0.408028
HGDP00074	HGDP00074	0.0102791	0.00266036	0.197473	0.372049
HGDP00076	HGDP00076	0.0958174	0.00583945	0.145791	0.30463
HGDP00078	HGDP00078	0.0501924	0.0090541	0.169035	0.337736
HGDP00080	HGDP00080	0.0128294	0.0111508	0.145206	0.382195
HGDP00082	HGDP00082	0.00727343	0.00371612	0.189388	0.325312
HGDP00086	HGDP00086	0.00384923	0.00583821	0.160239	0.349955
HGDP00088	HGDP00088	0.0145896	0.00638783	0.170961	0.375265
HGDP00090	HGDP00090	0.0136563	0.0052975	0.146068	0.451731
HGDP00092	HGDP00092	0.0102759	0.00584588	0.124406	0.51027
HGDP00094	HGDP00094	0.0166923	0.00585192	0.123964	0.431902
HGDP00096	HGDP00096	0.0094396	0.0079995	0.113957	0.41247
HGDP00098	HGDP00098	0.0355723	0.00531361	0.116205	0.42034
HGDP00099	HGDP00099	0.00171056	0.329852	0.154062	0.10696
HGDP00100	HGDP00100	0.00385853	0.241014	0.164447	0.153457
HGDP00102	HGDP00102	0.00171348	0.396219	0.140871	0.119259
HGDP00103	HGDP00103	0.00172127	0.375916	0.127739	0.103746
HGDP00104	HGDP00104	0.00128931	0.202936	0.169915	0.194226
HGDP00105	HGDP00105	0.00215128	0.360909	0.135456	0.116672
HGDP00106	HGDP00106	0.00257431	0.336519	0.145062	0.150939
HGDP00108	HGDP00108	0.00128458	0.348956	0.159299	0.132221
HGDP00109	HGDP00109	0.00171509	0.32149	0.129045	0.130609
HGDP00110	HGDP00110	0.0017138	0.321259	0.112533	0.117653
HGDP00115	HGDP00115	0.00042769	0.346604	0.128099	0.114771
HGDP00118	HGDP00118	0.00215273	0.300989	0.147977	0.134581
HGDP00120	HGDP00120	0.00171415	0.307968	0.123818	0.122724
HGDP00121	HGDP00121	0.000427431	0.342221	0.126727	0.14534
HGDP00122	HGDP00122	0.00256904	0.331072	0.130709	0.133824
HGDP00124	HGDP00124	0.0017053	0.307871	0.140253	0.134321
HGDP00125	HGDP00125	0.00127858	0.333361	0.144009	0.166497
HGDP00127	HGDP00127	0.00128975	0.333638	0.154842	0.106422
HGDP00129	HGDP00129	0.00299168	0.177729	0.189759	0.16533
HGDP00130	HGDP00130	0.396118	0.00641811	0.0787866	0.216863
HGDP00131	HGDP00131	0.0265236	0.00796469	0.127428	0.364325
HGDP00133	HGDP00133	0.01968	0.00425059	0.13323	0.337509
HGDP00134	HGDP00134	0.0697934	0.00478777	0.143557	0.303407
HGDP00135	HGDP00135	0.00475405	0.00698886	0.156868	0.3478
HGDP00136	HGDP00136	0.0405777	0.00857923	0.146531	0.36066
HGDP00137	HGDP00137	0.0397802	0.00584419	0.128877	0.360708
HGDP00139	HGDP00139	0.146452	0.00212532	0.140883	0.291752
HGDP00140	HGDP00140	0.0677014	0.00638798	0.144782	0.384283
HGDP00141	HGDP00141	0.057759	0.00212495	0.144055	0.325458
HGDP00143	HGDP00143	0.0514135	0.00425217	0.109999	0.51577
HGDP00144	HGDP00144	0.0252476	0.0111496	0.126949	0.359925
HGDP00145	HGDP00145	0.0488062	0.00850381	0.131514	0.334608
HGDP00146	HGDP00146	0.0239634	0.00318867	0.194034	0.309403
HGDP00148	HGDP00148	0.0432577	0.00372375	0.139695	0.348604
HGDP00149	HGDP00149	0.0689199	0.00903659	0.0897571	0.534955
HGDP00150	HGDP00150	0.21996	0.00638962	0.127865	0.298257
HGDP00151	HGDP00151	0.0509597	0.0042547	0.135866	0.332763
HGDP00153	HGDP00153	0.095186	0.00423965	0.132929	0.299855
HGDP00154	HGDP00154	0.0359894	0.00584877	0.136538	0.329042
HGDP00155	HGDP00155	0.0222311	0.00424578	0.147607	0.295909
HGDP00157	HGDP00157	0.0448083	0.00583034	0.141083	0.284945
HGDP00158	HGDP00158	0.0068409	0.00636835	0.123665	0.323009
HGDP00160	HGDP00160	0.0196338	0.00794669	0.119037	0.368353
HGDP00161	HGDP00161	0.0444924	0.00743381	0.16295	0.362143
HGDP00163	HGDP00163	0.0421846	0.010701	0.095401	0.612595
HGDP00165	HGDP00165	0.0422221	0.00642286	0.0947833	0.597881
HGDP00167	HGDP00167	0.00905088	0.008033	0.112657	0.649677
HGDP00169	HGDP00169	0.0012873	0.01012	0.0886337	0.6779
HGDP00171	HGDP00171	0.0017099	0.00955685	0.0977899	0.541532
HGDP00173	HGDP00173	0.12432	0.00584653	0.0771441	0.512617
HGDP00175	HGDP00175	0.41874	0.00479008	0.0550282	0.349503
HGDP00177	HGDP00177	0.0979554	0.0079968	0.0810942	0.56046
HGDP00179	HGDP00179	0.00213845	0.00583837	0.107971	0.608647
HGDP00181	HGDP00181	0.00256691	0.00478212	0.122471	0.584311
HGDP00183	HGDP00183	0.00128267	0.0116715	0.113522	0.620054
HGDP00185	HGDP00185	0.00214393	0.011708	0.123928	0.505759
HGDP00187	HGDP00187	0.00213543	0.0185444	0.0989176	0.573167
HGDP00189	HGDP00189	0.00128945	0.0122663	0.107728	0.560269
HGDP00191	HGDP00191	0.000428599	0.00797341	0.134	0.530063
HGDP00192	HGDP00192	0.00427941	0.010621	0.0921409	0.627368
HGDP00195	HGDP00195	0.00384341	0.00371024	0.0963667	0.639783
HGDP00197	HGDP00197	0.000856248	0.0127512	0.11939	0.501997
HGDP00199	HGDP00199	0.00728216	0.00744891	0.192748	0.409732
HGDP00201	HGDP00201	0.00128277	0.011149	0.118013	0.511892
HGDP00205	HGDP00205	0.00042838	0.0148807	0.0985557	0.524142
HGDP00206	HGDP00206	0.00256689	0.0138095	0.0921406	0.6779
HGDP00208	HGDP00208	0	0.0143053	0.111452	0.563428
HGDP00210	HGDP00210	0.00170798	0.00794817	0.100774	0.622352
HGDP00213	HGDP00213	0.00129048	0.017121	0.153806	0.383789
HGDP00214	HGDP00214	0.00344773	0.0540553	0.180032	0.320093
HGDP00216	HGDP00216	0.000426825	0.0259556	0.139184	0.481117
HGDP00218	HGDP00218	0.00129341	0.0460249	0.146865	0.409188
HGDP00222	HGDP00222	0.000855511	0.0212468	0.148897	0.460823
HGDP00224	HGDP00224	0.000427998	0.0180537	0.169209	0.406709
HGDP00226	HGDP00226	0.000427454	0.0254814	0.143844	0.384355
HGDP00228	HGDP00228	0.00214066	0.0116915	0.141545	0.485216
HGDP00230	HGDP00230	0.00171098	0.0122127	0.12873	0.472889
HGDP00232	HGDP00232	0.00128025	0.0164248	0.0944336	0.56555
HGDP00234	HGDP00234	0.000428053	0.0138333	0.141622	0.435254
HGDP00237	HGDP00237	0.0034218	0.0122179	0.121815	0.638363
HGDP00239	HGDP00239	0.00128533	0.00850281	0.0916287	0.661841
HGDP00241	HGDP00241	0.000855274	0.023348	0.147048	0.398221
HGDP00243	HGDP00243	0.00128344	0.0228572	0.158502	0.412935
HGDP00244	HGDP00244	0.00171074	0.0329085	0.158382	0.39395
HGDP00247	HGDP00247	0.00171474	0.0212803	0.163287	0.459514
HGDP00248	HGDP00248	0.00171143	0.0239075	0.158551	0.464795
HGDP00251	HGDP00251	0.00170555	0.0264783	0.149138	0.438697
HGDP00254	HGDP00254	0.00214162	0.0223298	0.136504	0.360378
HGDP00258	HGDP00258	0.000858373	0.0159757	0.108926	0.545822
HGDP00259	HGDP00259	0	0.0281428	0.129357	0.411947
HGDP00262	HGDP00262	0.000427487	0.0281327	0.135638	0.442737
HGDP00264	HGDP00264	0.000427713	0.0169867	0.13184	0.509108
HGDP00274	HGDP00274	0	0.0202023	0.142797	0.355352
HGDP00277	HGDP00277	0.000428534	0.0202206	0.198627	0.426884
HGDP00279	HGDP00279	0.00129379	0.0316171	0.149016	0.336911
HGDP00281	HGDP00281	0.00128815	0.0181259	0.14376	0.360255
HGDP00285	HGDP00285	0.000428042	0.0170002	0.144434	0.35488
HGDP00286	HGDP00286	0.00171072	0.0302682	0.142683	0.354497
HGDP00288	HGDP00288	0.00130273	0.0226543	0.157004	0.361253
HGDP00290	HGDP00290	0.000427244	0.0175087	0.150695	0.346707
HGDP00298	HGDP00298	0.000427328	0.0217483	0.161522	0.377005
HGDP00302	HGDP00302	0.000855491	0.027078	0.178691	0.388954
HGDP00304	HGDP00304	0.000857099	0.0287557	0.157532	0.355053
HGDP00307	HGDP00307	0.00171202	0.0239309	0.130143	0.332398
HGDP00309	HGDP00309	0	0.02074	0.154884	0.375549
HGDP00311	HGDP00311	0.000428463	0.0212797	0.167579	0.355095
HGDP00313	HGDP00313	0	0.0175304	0.145872	0.390754
HGDP00315	HGDP00315	0.00170836	0.0217328	0.160126	0.341794
HGDP00319	HGDP00319	0.00129808	0.0150582	0.162275	0.363238
HGDP00323	HGDP00323	0.000854088	0.0164282	0.16698	0.340439
HGDP00326	HGDP00326	0.000427995	0.0175317	0.143452	0.358516
HGDP00328	HGDP00328	0.00128184	0.020144	0.127875	0.356305
HGDP00330	HGDP00330	0.000428515	0.016486	0.163101	0.374766
HGDP00333	HGDP00333	0.00128517	0.0191401	0.143523	0.362384
HGDP00338	HGDP00338	0.0017075	0.0731279	0.137917	0.36679
HGDP00341	HGDP00341	0.000430105	0.0684336	0.121369	0.440117
HGDP00346	HGDP00346	0.00172038	0.0619918	0.124511	0.425304
HGDP00351	HGDP00351	0.00042868	0.0750737	0.121506	0.484242
HGDP00356	HGDP00356	0.000859497	0.0721166	0.130612	0.394352
HGDP00359	HGDP00359	0.00215735	0.0782747	0.116008	0.45081
HGDP00364	HGDP00364	0.00171481	0.0638406	0.125841	0.397177
HGDP00371	HGDP00371	0.000855973	0.0851497	0.125751	0.430449
HGDP00372	HGDP00372	0.000857684	0.06929	0.1285	0.436729
HGDP00376	HGDP00376	0.00171192	0.0675477	0.083433	0.571864
HGDP00382	HGDP00382	0.00171736	0.0528068	0.150711	0.411683
HGDP00388	HGDP00388	0.00213631	0.0673557	0.0932796	0.456937
HGDP00392	HGDP00392	0.00128355	0.0658741	0.109853	0.436575
HGDP00397	HGDP00397	0.00342703	0.063302	0.116922	0.445626
HGDP00402	HGDP00402	0.00171058	0.0807055	0.100939	0.407967
HGDP00407	HGDP00407	0.00299177	0.0732133	0.129847	0.410788
HGDP00412	HGDP00412	0.00171221	0.0706431	0.101025	0.497136
HGDP00417	HGDP00417	0	0.0689028	0.12158	0.426191
HGDP00423	HGDP00423	0.00128399	0.0802409	0.116258	0.429208
HGDP00428	HGDP00428	0.000426717	0.0927144	0.102635	0.38285
HGDP00433	HGDP00433	0.00042775	0.0514753	0.0870875	0.409599
HGDP00438	HGDP00438	0.000855557	0.0647735	0.12497	0.425328
HGDP00444	HGDP00444	0.00213673	0.091262	0.116774	0.426773
HGDP00445	HGDP00445	0.00342435	0.0759597	0.110454	0.443479
HGDP00449	HGDP00449	1.14311	0.00424398	0.00567721	0.011118
HGDP00450	HGDP00450	1.1509	0.00749624	0.00318024	0.00448326
HGDP00452	HGDP00452	1.15635	0.00702691	0.00898816	0.00621594
HGDP00453	HGDP00453	1.16753	0.00588946	0.00635602	0.00841131
HGDP00454	HGDP00454	1.16342	0.00265262	0.00189257	0.0128127
HGDP00455	HGDP00455	1.15339	0.00583768	0.00882922	0.00723424
HGDP00456	HGDP00456	1.14906	0.00879105	0.00586413	0.00972265
HGDP00457	HGDP00457	1.11963	0.00530121	0.0069324	0.00722178
HGDP00458	HGDP00458	1.13329	0.00588957	0.00508432	0.00504736
HGDP00459	HGDP00459	1.13796	0.0074869	0.00952925	0.00784376
HGDP00460	HGDP00460	1.08767	0.00477457	0.00378473	0.0105784
HGDP00461	HGDP00461	1.14015	0.0068901	0.00693344	0.00833476
HGDP00462	HGDP00462	1.16792	0.00588104	0.00635081	0.0106411
HGDP00463	HGDP00463	1.1171	0.00481714	0.00572641	0.00897623
HGDP00464	HGDP00464	1.12093	0.00642205	0.00699429	0.00896851
HGDP00466	HGDP00466	1.13718	0.00536906	0.00318681	0.00449394
HGDP00467	HGDP00467	1.14471	0.00642824	0.0101836	0.00504997
HGDP00469	HGDP00469	1.15912	0.00374451	0.0063583	0.00504387
HGDP00470	HGDP00470	1.11639	0.00699689	0.0134135	0.00901156
HGDP00471	HGDP00471	1.12885	0.00856461	0.00699078	0.00785177
HGDP00472	HGDP00472	1.10422	0.00374474	0.00571492	0.00840689
HGDP00473	HGDP00473	1.1377	0.00321102	0.0063618	0.0129016
HGDP00474	HGDP00474	1.16091	0.00530287	0.0044129	0.0094555
HGDP00475	HGDP00475	1.09241	0.00374318	0.00890139	0.00785256
HGDP00476	HGDP00476	1.10246	0.00849401	0.00757044	0.00890722
HGDP00478	HGDP00478	1.16524	0.00855672	0.00635671	0.00673234
HGDP00479	HGDP00479	1.18149	0.00590454	0.00701034	0.0067355
HGDP00491	HGDP00491	0.0176264	0.219608	0.00698488	0.0986364
HGDP00511	HGDP00511	0.00128523	0.00372176	0.842873	0.00390331
HGDP00512	HGDP00512	0.00514579	0.00159745	0.860174	0.00446689
HGDP00513	HGDP00513	0.00471225	0.00212681	0.816058	0.00557929
HGDP00514	HGDP00514	0.00214292	0.00212806	0.851668	0.00781544
HGDP00515	HGDP00515	0.00342281	0.00212519	0.908017	0.00223037
HGDP00516	HGDP00516	0.0012851	0.00212439	0.79035	0.00947608
HGDP00517	HGDP00517	0.00427746	0.00159301	0.889898	0.00390016
HGDP00518	HGDP00518	0.00470622	0.00159435	0.851596	0.00613082
HGDP00519	HGDP00519	0.00344484	0.000535325	0.851492	0.00392842
HGDP00520	HGDP00520	0.00641651	0.0047794	0.717789	0.00613257
HGDP00521	HGDP00521	0.00566292	0.00108274	0.790261	0.00622593
HGDP00522	HGDP00522	0.00299868	0.00212764	0.868906	0.00223247
HGDP00523	HGDP00523	0.00299612	0.00159324	0.841182	0.00334557
HGDP00524	HGDP00524	0.00342341	0.00212525	0.840408	0.00724367
HGDP00525	HGDP00525	0.00684959	0.00478183	0.787928	0.00390209
HGDP00526	HGDP00526	0.00170814	0.00211994	0.846892	0.00333435
HGDP00527	HGDP00527	0.00171351	0.00053152	0.84288	0.00614043
HGDP00528	HGDP00528	0.0025652	0.00212353	0.814411	0.00334133
HGDP00529	HGDP00529	0.00216139	0.000536501	0.905515	0.00168648
HGDP00530	HGDP00530	0.0017074	0.00105983	0.816173	0.00277822
HGDP00531	HGDP00531	0.00128414	0.00212552	0.892361	0.00334368
HGDP00533	HGDP00533	0.000429286	0.00106716	0.763957	0.000558262
HGDP00534	HGDP00534	0.0034184	0.00106097	0.855314	0.00445614
HGDP00535	HGDP00535	0.000856606	0.000531443	0.813471	0.00223098
HGDP00536	HGDP00536	0.00513641	0.00106287	0.793957	0.00390122
HGDP00537	HGDP00537	0.00470591	0	0.81294	0.00334581
HGDP00538	HGDP00538	0.003428	0	0.813977	0.00781338
HGDP00539	HGDP00539	0.00171129	0.00106161	0.866638	0.00779829
HGDP00540	HGDP00540	0.0255921	0.0783552	0.00629703	0.116636
HGDP00541	HGDP00541	0.0246204	0.0739965	0.00446362	0.137234
HGDP00542	HGDP00542	0.0205243	0.0557478	0.00820453	0.100857
HGDP00543	HGDP00543	0.0271742	0.0434129	0.00509765	0.0926433
HGDP00544	HGDP00544	0.0194165	0.217141	0.00955195	0.0886929
HGDP00545	HGDP00545	0.0211727	0.0558975	0.0172246	0.102374
HGDP00546	HGDP00546	0.0256699	0.0584073	0.00757302	0.14642
HGDP00547	HGDP00547	0.0228446	0.0696955	0.00572495	0.0999339
HGDP00548	HGDP00548	0.0187759	0.0598176	0.00755129	0.0888502
HGDP00549	HGDP00549	0.0277768	0.0928875	0.00757218	0.128083
HGDP00550	HGDP00550	0.0199054	0.0725372	0.00319096	0.104765
HGDP00551	HGDP00551	0.0290602	0.0690191	0.00630757	0.0996568
HGDP00552	HGDP00552	0.0264619	0.0482268	0.00818664	0.0861114
HGDP00553	HGDP00553	0.0205223	0.0499255	0.00756691	0.106355
HGDP00554	HGDP00554	0.0213818	0.0647359	0.00820389	0.109556
HGDP00555	HGDP00555	0.023765	0.0466704	0.0063694	0.083734
HGDP00556	HGDP00556	0.0235375	0.0748738	0.00820821	0.0963725
HGDP00557	HGDP00557	0.020536	0.00424492	0.340579	0.042315
HGDP00558	HGDP00558	0.0235068	0.00424351	0.383808	0.0412086
HGDP00559	HGDP00559	0.0183968	0.00690426	0.357373	0.0467953
HGDP00560	HGDP00560	0.0183674	0.00106034	0.313332	0.0450901
HGDP00561	HGDP00561	0.0227282	0.00372664	0.354501	0.0485648
HGDP00562	HGDP00562	0.0207367	0.00483199	0.37231	0.0348811
HGDP00563	HGDP00563	0.0286389	0.00212316	0.326661	0.0428674
HGDP00564	HGDP00564	0.0218392	0.00212555	0.364363	0.039045
HGDP00565	HGDP00565	0.0222604	0.00478671	0.352563	0.0390623
HGDP00566	HGDP00566	0.0230941	0.00159186	0.34379	0.041218
HGDP00567	HGDP00567	0.0282076	0.00531005	0.340767	0.0417513
HGDP00568	HGDP00568	0.0286988	0.000531772	0.321212	0.0485248
HGDP00569	HGDP00569	0.0208968	0.00211745	0.369953	0.0483041
HGDP00571	HGDP00571	0.0154269	0.00479056	0.338142	0.045707
HGDP00572	HGDP00572	0.0231231	0.00318764	0.379849	0.0345627
HGDP00573	HGDP00573	0.0196793	0.00265508	0.364167	0.054604
HGDP00574	HGDP00574	0.0277656	0.00318232	0.333507	0.0434346
HGDP00575	HGDP00575	0.0171026	0.00318666	0.363559	0.036214
HGDP00576	HGDP00576	0.0502202	0.00807287	0.342316	0.0428141
HGDP00577	HGDP00577	0.0235139	0.00212291	0.350658	0.0372965
HGDP00578	HGDP00578	0.0218031	0.00743179	0.321817	0.0328519
HGDP00579	HGDP00579	0.0180774	0.0026681	0.307507	0.0268737
HGDP00580	HGDP00580	0.0236914	0.00320875	0.367296	0.0358824
HGDP00581	HGDP00581	0.0166982	0.00265687	0.401903	0.0485112
HGDP00582	HGDP00582	0.0226737	0.00318425	0.348322	0.0451138
HGDP00583	HGDP00583	0.022667	0.00477671	0.316728	0.0428846
HGDP00584	HGDP00584	0.0213822	0.00212184	0.328835	0.0568198
HGDP00586	HGDP00586	0.0230733	0.00265161	0.355197	0.0350815
HGDP00587	HGDP00587	0.0252554	0.00425065	0.337722	0.0323071
HGDP00588	HGDP00588	0.0171103	0.00318649	0.358692	0.0328707
HGDP00590	HGDP00590	0.0218727	0.000532247	0.388551	0.0374023
HGDP00591	HGDP00591	0.0252097	0.00212169	0.341789	0.0467426
HGDP00594	HGDP00594	0.0304118	0.00106314	0.393783	0.0502288
HGDP00595	HGDP00595	0.0201098	0.00265774	0.327899	0.0395905
HGDP00597	HGDP00597	0.0170743	0.00423959	0.29463	0.0572023
HGDP00598	HGDP00598	0.028191	0.00318121	0.314532	0.0450668
HGDP00599	HGDP00599	0.0170897	0.00212038	0.381319	0.0361783
HGDP00600	HGDP00600	0.0128265	0.00637499	0.32375	0.0367541
HGDP00601	HGDP00601	0.0179624	0.00106112	0.388652	0.0328494
HGDP00602	HGDP00602	0.0132617	0.00159404	0.386909	0.0434448
HGDP00604	HGDP00604	0.0171252	0.00531479	0.317083	0.0395648
HGDP00606	HGDP00606	0.0308285	0.00372113	0.37833	0.0546031
HGDP00607	HGDP00607	0.0595394	0.00425382	0.254611	0.0379002
HGDP00608	HGDP00608	0.0531747	0.00161412	0.299271	0.0276227
HGDP00609	HGDP00609	0.0919734	0.00590269	0.298251	0.0286586
HGDP00610	HGDP00610	0.049413	0.00266843	0.280552	0.0318843
HGDP00611	HGDP00611	0.128192	0.00212166	0.327169	0.0200324
HGDP00612	HGDP00612	0.0390025	0.0015951	0.257147	0.0183906
HGDP00613	HGDP00613	0.068028	0.0106263	0.293551	0.0401321
HGDP00614	HGDP00614	0.0615614	0.00531262	0.306042	0.0440003
HGDP00615	HGDP00615	0.0584962	0.00481061	0.274846	0.0308062
HGDP00616	HGDP00616	0.0324623	0.00106009	0.229339	0.0200123
HGDP00618	HGDP00618	0.0419301	0	0.220293	0.0228576
HGDP00619	HGDP00619	0.0654015	0.00318332	0.311001	0.0334239
HGDP00620	HGDP00620	0.107223	0.00424213	0.284581	0.0244879
HGDP00621	HGDP00621	0.683543	0.0026579	0.0480137	0.00613013
HGDP00622	HGDP00622	0.0642208	0.00531496	0.2996	0.0429613
HGDP00623	HGDP00623	0.0607736	0.00106151	0.252526	0.0283834
HGDP00624	HGDP00624	0.0646106	0.00371656	0.265317	0.0217481
HGDP00625	HGDP00625	0.0474077	0.00371399	0.305081	0.0489768
HGDP00626	HGDP00626	0.0556191	0.00159259	0.293256	0.043994
HGDP00627	HGDP00627	0.11077	0.00106177	0.257556	0.0245078
HGDP00628	HGDP00628	0.0658751	0.00371625	0.266305	0.0278558
HGDP00629	HGDP00629	0.0862976	0.00212101	0.339751	0.0311334
HGDP00630	HGDP00630	0.052497	0.00105943	0.241886	0.0261388
HGDP00631	HGDP00631	0.0444637	0.00265598	0.255607	0.0273173
HGDP00632	HGDP00632	0.115015	0.00479702	0.334417	0.0201111
HGDP00634	HGDP00634	0.119599	0.00266091	0.30811	0.0346356
HGDP00635	HGDP00635	0.0848366	0.00212571	0.262902	0.0346132
HGDP00636	HGDP00636	0.0517228	0.000530818	0.27749	0.0322976
HGDP00637	HGDP00637	0.100959	0.00265481	0.304863	0.0367607
HGDP00638	HGDP00638	0.115534	0.00106259	0.333385	0.0278779
HGDP00639	HGDP00639	0.051415	0.00478848	0.349899	0.0267597
HGDP00640	HGDP00640	0.096597	0.00954652	0.292005	0.0283915
HGDP00641	HGDP00641	0.0518142	0	0.291748	0.0329226
HGDP00642	HGDP00642	0.0606555	0.0106835	0.297132	0.0408638
HGDP00643	HGDP00643	0.032076	0.00212353	0.231697	0.0289648
HGDP00644	HGDP00644	0.0523	0.00958212	0.29301	0.0530593
HGDP00645	HGDP00645	0.0856311	0.00531614	0.333241	0.0245255
HGDP00646	HGDP00646	0.146844	0.00318818	0.287392	0.0306475
HGDP00647	HGDP00647	0.0679883	0.00212354	0.297472	0.0379151
HGDP00648	HGDP00648	0.052728	0.00159526	0.259178	0.0212083
HGDP00649	HGDP00649	0.0351087	0.0042534	0.250782	0.032334
HGDP00650	HGDP00650	0.0482563	0.00212063	0.269686	0.0266641
HGDP00651	HGDP00651	0.0613152	0.00106468	0.281466	0.0284732
HGDP00653	HGDP00653	0.0394139	0.0026603	0.293966	0.0256589
HGDP00654	HGDP00654	0.0470012	0.0116731	0.262918	0.0718223
HGDP00655	HGDP00655	0.0167667	0.19653	0.00825049	0.0749481
HGDP00656	HGDP00656	0.0115293	0.205647	0.00441353	0.0894754
HGDP00660	HGDP00660	0.0115902	0.200809	0.00569606	0.102099
HGDP00661	HGDP00661	0.0119531	0.211501	0.00693143	0.102923
HGDP00662	HGDP00662	0.0128923	0.253203	0.00253664	0.0828922
HGDP00663	HGDP00663	0.0175112	0.184093	0.00946112	0.0757571
HGDP00664	HGDP00664	0.0123934	0.207036	0.00946084	0.0823601
HGDP00665	HGDP00665	0.00878028	0.000546291	0.877123	0.00512628
HGDP00666	HGDP00666	0.00985752	0.000531598	0.825709	0.00613471
HGDP00667	HGDP00667	0.00727105	0.00212405	0.842328	0.00501204
HGDP00668	HGDP00668	0.0128658	0.000532467	0.879215	0.00279258
HGDP00669	HGDP00669	0.00557487	0.000532023	0.954588	0.00557822
HGDP00670	HGDP00670	0.00469927	0.00105956	0.890829	0.00444726
HGDP00671	HGDP00671	0.0106925	0.00106142	0.872605	0.00445608
HGDP00672	HGDP00672	0.00855864	0.00265665	0.855503	0.00724453
HGDP00673	HGDP00673	0.00855178	0.00159238	0.862272	0.00500888
HGDP00674	HGDP00674	0.00470509	0.000531132	0.897057	0.00556617
HGDP00675	HGDP00675	0.0474407	0.00318293	0.392741	0.0433928
HGDP00676	HGDP00676	0.0483002	0.00742411	0.298956	0.056221
HGDP00677	HGDP00677	0.0545523	0.00426464	0.350259	0.0329429
HGDP00678	HGDP00678	0.0697687	0.00265632	0.292303	0.0367918
HGDP00679	HGDP00679	0.0505011	0.00212304	0.316392	0.0378767
HGDP00680	HGDP00680	0.0813406	0.00425249	0.262262	0.0239734
HGDP00682	HGDP00682	0.0547596	0.00265452	0.280988	0.0345403
HGDP00683	HGDP00683	0.0659999	0.00319188	0.321801	0.0474321
HGDP00684	HGDP00684	0.0530498	0.00637004	0.292915	0.0411969
HGDP00685	HGDP00685	0.0923723	0.00371496	0.312308	0.0222719
HGDP00686	HGDP00686	0.0765993	0.00637534	0.324051	0.036811
HGDP00687	HGDP00687	0.0535436	0.0015941	0.29821	0.0423655
HGDP00688	HGDP00688	0.0602773	0.00424474	0.355913	0.0384314
HGDP00689	HGDP00689	0.042456	0.0015951	0.344166	0.0345894
HGDP00690	HGDP00690	0.0507498	0.00213645	0.343909	0.036995
HGDP00691	HGDP00691	0.060802	0.00212515	0.347951	0.0334413
HGDP00692	HGDP00692	0.160876	0.00264926	0.280784	0.0261206
HGDP00693	HGDP00693	0.0568553	0.00212367	0.306852	0.0356514
HGDP00694	HGDP00694	0.0505073	0.00477824	0.319464	0.0345374
HGDP00696	HGDP00696	0.048762	0.0021225	0.330593	0.0311695
HGDP00697	HGDP00697	0.0478688	0.00477341	0.324747	0.0433967
HGDP00698	HGDP00698	0.0641376	0.00212351	0.314875	0.0417697
HGDP00699	HGDP00699	0.0637339	0.00425133	0.325865	0.0367972
HGDP00700	HGDP00700	0.0726763	0.00955631	0.303002	0.0534631
HGDP00701	HGDP00701	0.043704	0.00319166	0.304583	0.0234365
HGDP00702	HGDP00702	0.000854136	0.296182	0.043485	0.00277957
HGDP00703	HGDP00703	0.0534647	0.246798	0.0782225	0.00505558
HGDP00704	HGDP00704	0.00128175	0.307031	0.0403673	0.00333949
HGDP00706	HGDP00706	0.00256134	0.319592	0.0346391	0.00500109
HGDP00708	HGDP00708	0.00128369	0.301369	0.040357	0.00945838
HGDP00710	HGDP00710	0.00257587	0.314157	0.0317076	0.0106296
HGDP00711	HGDP00711	0.00129084	0.536776	0.0126957	0.0621909
HGDP00712	HGDP00712	0.000858084	0.864611	0.00253286	0.0195621
HGDP00713	HGDP00713	0.00170863	0.548103	0.00378114	0.0789464
HGDP00714	HGDP00714	0.00129101	0.72019	0.00381739	0.0437241
HGDP00715	HGDP00715	0.000860969	0.572527	0.0069993	0.0909093
HGDP00716	HGDP00716	0.000855342	0.681743	0.00378429	0.0423291
HGDP00717	HGDP00717	0	0.560519	0.00629703	0.0466619
HGDP00719	HGDP00719	0.000857541	0.758357	0.00948754	0.0831376
HGDP00721	HGDP00721	0.0025695	0.544496	0.00884432	0.080878
HGDP00722	HGDP00722	0.0622645	0.00317753	0.283792	0.051646
HGDP00723	HGDP00723	0.0829079	0.00805806	0.287234	0.0348606
HGDP00724	HGDP00724	0.0527351	0.00537499	0.368019	0.028124
HGDP00725	HGDP00725	0.0589063	0.0100648	0.327531	0.0333278
HGDP00726	HGDP00726	0.0572739	0.0064186	0.307638	0.0386971
HGDP00727	HGDP00727	0.0527205	0.00265996	0.334303	0.0351501
HGDP00729	HGDP00729	0.0662437	0.00424076	0.274978	0.0389533
HGDP00730	HGDP00730	0.0564195	0.00477607	0.306035	0.0295217
HGDP00731	HGDP00731	0.0796703	0.0015951	0.281897	0.0312264
HGDP00732	HGDP00732	0.0525445	0.00212112	0.371967	0.0306206
HGDP00733	HGDP00733	0.0487737	0.0031864	0.326033	0.0395573
HGDP00734	HGDP00734	0.0640933	0.00318304	0.303956	0.0294968
HGDP00735	HGDP00735	0.0517591	0.00159248	0.345365	0.0362098
HGDP00736	HGDP00736	0.0478599	0.00318567	0.312239	0.0417618
HGDP00737	HGDP00737	0.0585378	0.0031815	0.33194	0.0255772
HGDP00738	HGDP00738	0.108381	0.00212705	0.304051	0.0167412
HGDP00739	HGDP00739	0.0847954	0.00531427	0.338041	0.0362374
HGDP00740	HGDP00740	0.0517668	0.00795999	0.322342	0.0406753
HGDP00741	HGDP00741	0.0646055	0.00318664	0.306187	0.0406928
HGDP00744	HGDP00744	0.108107	0.00534868	0.272605	0.0241114
HGDP00745	HGDP00745	0.0500236	0.0122143	0.31372	0.0467907
HGDP00746	HGDP00746	0.0663643	0	0.310835	0.0412386
HGDP00747	HGDP00747	0.00042986	0.928489	0	0.00279849
HGDP00748	HGDP00748	0	0.925104	0.00126329	0
HGDP00749	HGDP00749	0.000426144	0.921218	0.000629029	0.00055509
HGDP00750	HGDP00750	0.00128518	0.943188	0.00189693	0.00167523
HGDP00751	HGDP00751	0.000429374	0.903798	0.00189976	0.000558647
HGDP00752	HGDP00752	0	0.931159	0.00189085	0.00111335
HGDP00753	HGDP00753	0.000855691	0.928859	0	0.000557481
HGDP00754	HGDP00754	0.00172196	0.932604	0.00381061	0.00112094
HGDP00755	HGDP00755	0.000428141	0.931889	0.000631493	0.00111522
HGDP00756	HGDP00756	0.000857631	0.916859	0.0018976	0.00223382
HGDP00757	HGDP00757	0	0.978511	0.00252534	0.000557205
HGDP00758	HGDP00758	0.000858508	0.926222	0.0044339	0.0011171
HGDP00759	HGDP00759	0	0.931642	0.000630999	0
HGDP00760	HGDP00760	0.000859337	0.941645	0.000633974	0
HGDP00761	HGDP00761	0.00042914	0.944564	0.0012662	0
HGDP00762	HGDP00762	0.000856107	0.961458	0.00126383	0.00111491
HGDP00764	HGDP00764	0.000429123	0.962013	0.00253312	0.00223547
HGDP00765	HGDP00765	0.000428357	0.911871	0.000631858	0.000557684
HGDP00766	HGDP00766	0.000428459	0.896301	0.000632042	0
HGDP00767	HGDP00767	0.000858166	0.942428	0.00063302	0.000558102
HGDP00769	HGDP00769	0.000427428	0.91191	0.000630512	0.000556335
HGDP00771	HGDP00771	0.000430105	0.926457	0.000633688	0.00111851
HGDP00772	HGDP00772	0.000429698	0.95063	0.00316968	0.00111892
HGDP00773	HGDP00773	0.000853811	0.89752	0.00188903	0
HGDP00774	HGDP00774	0.000854714	0.929046	0.00189076	0.00166975
HGDP00775	HGDP00775	0.000861632	0.9785	0.00190787	0.000560333
HGDP00776	HGDP00776	0.000856307	0.982774	0	0.000557293
HGDP00777	HGDP00777	0.000856762	0.880824	0.00758407	0.00502251
HGDP00778	HGDP00778	0	0.968112	0.00257044	0.00113371
HGDP00779	HGDP00779	0.00128625	0.969022	0.000631689	0.000558225
HGDP00780	HGDP00780	0.000856184	0.969259	0.00504989	0.00222891
HGDP00781	HGDP00781	0.00085526	1.01535	0.0037844	0.00278434
HGDP00782	HGDP00782	0	0.95839	0.00379445	0.00390602
HGDP00783	HGDP00783	0.000852274	0.881407	0.00628839	0.00332899
HGDP00784	HGDP00784	0.00128607	0.956909	0.00442661	0.00446649
HGDP00785	HGDP00785	0.000426942	1.01444	0.00378028	0.00111124
HGDP00786	HGDP00786	0.00128401	0.980141	0.0119962	0.00111417
HGDP00787	HGDP00787	0.0153827	0.206363	0.0088238	0.0806496
HGDP00788	HGDP00788	0.0180515	0.200268	0.00825313	0.0749952
HGDP00790	HGDP00790	0.000427464	0.923179	0.00189211	0
HGDP00791	HGDP00791	0.000428642	0.908839	0.00126536	0.00167496
HGDP00794	HGDP00794	0	0.000530968	0.903542	0.00222795
HGDP00795	HGDP00795	0.000855721	0.00106273	0.825264	0.0011153
HGDP00796	HGDP00796	0.00298955	0.00158869	0.868582	0.000555761
HGDP00797	HGDP00797	0.00128464	0.00212466	0.87153	0.00167225
HGDP00798	HGDP00798	0.000853891	0.000529942	0.843041	0.00222216
HGDP00799	HGDP00799	0.000855699	0.00106248	0.923509	0.0016719
HGDP00800	HGDP00800	0	0.0010623	0.931197	0.00167158
HGDP00802	HGDP00802	0	0.000530993	0.847269	0.00222746
HGDP00803	HGDP00803	0.000428681	0.00106411	0.901742	0.00334733
HGDP00804	HGDP00804	0.00128155	0.000530408	0.934696	0.00333963
HGDP00805	HGDP00805	0.00128681	0.00106388	0.889453	0.00279098
HGDP00806	HGDP00806	0.000856866	0	0.8481	0.00334424
HGDP00807	HGDP00807	0	0.000529613	0.862005	0.00166767
HGDP00808	HGDP00808	0.000855681	0.00106241	0.880757	0.0022283
HGDP00810	HGDP00810	0.000855662	0.00159136	0.878795	0.00278489
HGDP00811	HGDP00811	0.000856563	0.972689	0.00126515	0.000557995
HGDP00812	HGDP00812	0.000856524	0.995513	0.00126211	0.00222959
HGDP00813	HGDP00813	0.00128533	0.962893	0.00189625	0.00223254
HGDP00814	HGDP00814	0.00128409	0.946079	0.00252545	0
HGDP00815	HGDP00815	0.000855767	0.96478	0.00252392	0
HGDP00817	HGDP00817	0.0012831	0.983809	0	0.000557401
HGDP00818	HGDP00818	0	1.00442	0.000631795	0.00167348
HGDP00819	HGDP00819	0.000855084	1.0067	0	0.00389751
HGDP00820	HGDP00820	0.000428839	0.948172	0.00189946	0.000558404
HGDP00821	HGDP00821	0.00256723	0.944911	0.00252487	0.00389941
HGDP00822	HGDP00822	0.000852742	0.995781	0.000629379	0.00111116
HGDP00828	HGDP00828	0	0.891834	0.00189257	0.000556696
HGDP00832	HGDP00832	0.00170926	0.328923	0.0321714	0.00946631
HGDP00837	HGDP00837	0.0012888	0.313478	0.0393204	0.00559457
HGDP00838	HGDP00838	0.00128128	0.302756	0.0296225	0.00611981
HGDP00843	HGDP00843	0.00128737	0.310385	0.0348555	0.0117419
HGDP00845	HGDP00845	0	0.286288	0.0316918	0.00839057
HGDP00846	HGDP00846	0.00384224	0.301404	0.0251882	0.00555841
HGDP00849	HGDP00849	0.00128327	0.303111	0.0283916	0.00947796
HGDP00852	HGDP00852	0.00042753	0.309797	0.0346617	0.0066753
HGDP00854	HGDP00854	0.00947183	0.285299	0.0977915	0.00728832
HGDP00855	HGDP00855	0.00341739	0.291109	0.0522863	0.00834144
HGDP00856	HGDP00856	0.00516789	0.277548	0.0787708	0.00448636
HGDP00857	HGDP00857	0.00383876	0.287564	0.0610593	0.00999559
HGDP00858	HGDP00858	0.00470336	0.291537	0.0605744	0.00501361
HGDP00859	HGDP00859	0.0226329	0.273537	0.064258	0.0077848
HGDP00860	HGDP00860	0.0418491	0.198826	0.232619	0.00333747
HGDP00861	HGDP00861	0.0337639	0.265277	0.147594	0.00668055
HGDP00862	HGDP00862	0.00982714	0.253881	0.12168	0.00779019
HGDP00863	HGDP00863	0.047431	0.265672	0.0756957	0.0077936
HGDP00864	HGDP00864	0.00599037	0.293874	0.0827401	0.00278733
HGDP00865	HGDP00865	0.0200892	0.301876	0.0472903	0.00556688
HGDP00868	HGDP00868	0.0397834	0.278312	0.0820579	0.00836063
HGDP00869	HGDP00869	0.0175144	0.238207	0.153156	0.00890493
HGDP00870	HGDP00870	0.00256473	0.275999	0.0889194	0.00611839
HGDP00871	HGDP00871	0.0209855	0.242058	0.245358	0.00446366
HGDP00872	HGDP00872	0.0179411	0.262602	0.0907918	0.00556457
HGDP00873	HGDP00873	0.00896783	0.273015	0.0598975	0.00723176
HGDP00875	HGDP00875	0.0363693	0.26667	0.0839863	0.00724666
HGDP00876	HGDP00876	0.0196637	0.224509	0.225261	0.0111369
HGDP00877	HGDP00877	0.00816106	0.288744	0.109598	0.00615068
HGDP00879	HGDP00879	0.000427894	0.0207063	0.7768	0.00724216
HGDP00880	HGDP00880	0.00128418	0.0217771	0.798457	0.00668531
HGDP00881	HGDP00881	0.000855789	0.0196606	0.771709	0.00390291
HGDP00882	HGDP00882	0.00171302	0.0297802	0.782356	0.00334774
HGDP00883	HGDP00883	0	0.0287028	0.8011	0.00501951
HGDP00884	HGDP00884	0.00171522	0.0127792	0.77937	0.00335171
HGDP00885	HGDP00885	0.000428333	0.0180849	0.778725	0.00334798
HGDP00886	HGDP00886	0.00170917	0.0244036	0.808379	0.00556797
HGDP00887	HGDP00887	0.000427392	0.0302253	0.730878	0.00500557
HGDP00888	HGDP00888	0.00085558	0.0281454	0.835993	0.00445679
HGDP00889	HGDP00889	0.00042784	0.0238871	0.719322	0.00501572
HGDP00890	HGDP00890	0.000854426	0.02227	0.77902	0.00445303
HGDP00891	HGDP00891	0.0017109	0.0207106	0.803794	0.00556939
HGDP00892	HGDP00892	0.000427671	0.0281429	0.791855	0.00445834
HGDP00893	HGDP00893	0.000855339	0.0249574	0.77189	0.00278636
HGDP00894	HGDP00894	0.000428219	0.0239019	0.729502	0.00501837
HGDP00895	HGDP00895	0.00128604	0.0345614	0.839519	0.00725191
HGDP00896	HGDP00896	0.000427648	0.0297326	0.789268	0.00724897
HGDP00897	HGDP00897	0.00085522	0.0228361	0.755792	0.00891283
HGDP00898	HGDP00898	0.000854858	0.0286382	0.71758	0.00779647
HGDP00899	HGDP00899	0.000855814	0.0207157	0.775679	0.0050173
HGDP00900	HGDP00900	0.000427441	0.0153866	0.833394	0.00723685
HGDP00901	HGDP00901	0.00042759	0.0217682	0.797056	0.00445769
HGDP00902	HGDP00902	0.000427989	0.0196594	0.811861	0.00557361
HGDP00903	HGDP00903	0.000426913	0.0196031	0.773338	0.00388994
HGDP00904	HGDP00904	0.885356	0.000533936	0.0095207	0.00223878
HGDP00905	HGDP00905	0.940724	0	0.0178216	0.00224273
HGDP00906	HGDP00906	0.932279	0	0.00567387	0.0022247
HGDP00907	HGDP00907	0.930354	0.000535401	0.00318235	0.00168384
HGDP00908	HGDP00908	0.958905	0.00160409	0.00190539	0
HGDP00909	HGDP00909	0.931582	0	0.00945726	0
HGDP00910	HGDP00910	0.952097	0.00160951	0.0108303	0.00168401
HGDP00911	HGDP00911	0.932809	0.0010725	0.0121032	0
HGDP00912	HGDP00912	0.935641	0.00106159	0.0119836	0.000556993
HGDP00913	HGDP00913	0.956611	0	0.00759309	0.00279255
HGDP00914	HGDP00914	0.942485	0.00107096	0.00763224	0.00112142
HGDP00915	HGDP00915	0.88118	0.00105992	0.0170074	0.00111169
HGDP00917	HGDP00917	0.921205	0.00159666	0.00884993	0.00223117
HGDP00918	HGDP00918	0.88714	0	0.0146135	0.00168031
HGDP00920	HGDP00920	1.05436	0	0.00127719	0.000562493
HGDP00924	HGDP00924	1.00012	0.000537082	0	0
HGDP00925	HGDP00925	1.02698	0.00107316	0.00127389	0
HGDP00926	HGDP00926	0.988057	0.00214716	0	0
HGDP00927	HGDP00927	0.964148	0	0.00127686	0.0011247
HGDP00928	HGDP00928	0.997325	0.000530183	0.0012601	0
HGDP00929	HGDP00929	0.981391	0	0.000635641	0
HGDP00930	HGDP00930	1.01238	0	0	0.00167159
HGDP00931	HGDP00931	1.02566	0.000534475	0.00253948	0.00112044
HGDP00932	HGDP00932	0.997056	0.000530399	0.00189217	0.000556234
HGDP00933	HGDP00933	0.987293	0.000534283	0	0
HGDP00934	HGDP00934	0.993643	0.00106889	0.00190606	0.000559474
HGDP00935	HGDP00935	1.01096	0.000534275	0.00126946	0.00223938
HGDP00936	HGDP00936	1.00639	0.00213847	0.00444432	0.000559432
HGDP00937	HGDP00937	0.983387	0.00106902	0.00381248	0.00167986
HGDP00938	HGDP00938	1.03708	0.00107531	0.00255467	0.00112718
HGDP00939	HGDP00939	1.02041	0.000534715	0.00508875	0
HGDP00940	HGDP00940	1.04785	0.000534936	0.00190664	0.00224105
HGDP00941	HGDP00941	1.04765	0.000534362	0	0.00112078
HGDP00942	HGDP00942	1.04262	0	0.00254572	0.00112187
HGDP00943	HGDP00943	1.00259	0.0016058	0.0019071	0.00168204
HGDP00944	HGDP00944	1.00994	0.00213918	0.00127092	0.00056051
HGDP00945	HGDP00945	0.000859891	0.427313	0.0616074	0.0157057
HGDP00946	HGDP00946	0.00085563	0.44992	0.0675121	0.00501544
HGDP00947	HGDP00947	0.000861127	0.399844	0.0921582	0.00729673
HGDP00948	HGDP00948	0.000861976	0.395084	0.090381	0.00560788
HGDP00949	HGDP00949	0.000858323	0.348613	0.282661	0.00893752
HGDP00950	HGDP00950	0.000430707	0.385489	0.135951	0.00896517
HGDP00951	HGDP00951	0.00255916	0.458966	0.0610419	0.00610813
HGDP00952	HGDP00952	0.000429835	0.447534	0.0818446	0.00727526
HGDP00953	HGDP00953	0.000428891	0.319732	0.304469	0.00781626
HGDP00954	HGDP00954	0.000427776	0.442726	0.0606535	0.0105911
HGDP00955	HGDP00955	0.000429089	0.457065	0.0702139	0.00726459
HGDP00956	HGDP00956	0.0029925	0.457138	0.0554883	0.0105693
HGDP00957	HGDP00957	0.00170981	0.4283	0.0567781	0.00557024
HGDP00958	HGDP00958	0.0012812	0.42453	0.103354	0.00722753
HGDP00959	HGDP00959	0.000429161	0.408878	0.0329246	0.00335311
HGDP00960	HGDP00960	0.000857916	0.45669	0.0519304	0.00894937
HGDP00961	HGDP00961	0.000860159	0.462505	0.0977405	0.00503583
HGDP00962	HGDP00962	0.000428313	0.403173	0.0758485	0.00836738
HGDP00963	HGDP00963	0.000428198	0.417953	0.0644903	0.0122669
HGDP00964	HGDP00964	0.00128872	0.411983	0.0867837	0.01399
HGDP00965	HGDP00965	0.000428561	0.449951	0.0676512	0.00390912
HGDP00966	HGDP00966	0	0.418417	0.111869	0.0145086
HGDP00967	HGDP00967	0.00171566	0.464156	0.0505799	0.0122808
HGDP00968	HGDP00968	0.00258854	0.399054	0.10184	0.0112343
HGDP00969	HGDP00969	0.000857799	0.371566	0.203861	0.0150903
HGDP00970	HGDP00970	0.00128184	0.326782	0.0340361	0.00501301
HGDP00971	HGDP00971	0.00171429	0.970683	0.00695824	0.00167379
HGDP00972	HGDP00972	0.000428626	0.961206	0	0.0005577
HGDP00973	HGDP00973	0.00085567	0.940645	0.00189349	0.00111422
HGDP00974	HGDP00974	0.00128379	0.954928	0.00189383	0.00167221
HGDP00975	HGDP00975	0.00085619	1.00745	0.000631777	0.000557643
HGDP00976	HGDP00976	0.000857989	0.949454	0	0.00167627
HGDP00977	HGDP00977	0.000428212	0.993143	0.00252463	0.00167226
HGDP00982	HGDP00982	1.13237	0.00699468	0.00639177	0.0123682
HGDP00984	HGDP00984	1.11809	0.00856873	0.00827027	0.00617381
HGDP00985	HGDP00985	1.1357	0.00482537	0.00955056	0.00112373
HGDP00986	HGDP00986	1.13419	0.00536669	0.0070236	0.00674571
HGDP00987	HGDP00987	0.982533	0.0159532	0.0208594	0.0234019
HGDP00991	HGDP00991	1.01199	0.0174835	0.0163763	0.0199975
HGDP00992	HGDP00992	1.02227	0.0182272	0.0216512	0.0224657
HGDP00993	HGDP00993	0.993905	0.00534817	0.00317542	0.00504509
HGDP00994	HGDP00994	1.03446	0.00588709	0.00445386	0.00448402
HGDP00995	HGDP00995	0.000854416	0.316118	0.036568	0.00834759
HGDP00998	HGDP00998	0.00132055	0.29577	0.0427918	0.00798298
HGDP00999	HGDP00999	0.00128469	0.299055	0.0398108	0.00836576
HGDP01001	HGDP01001	0.000428226	0.314671	0.0391624	0.0111532
HGDP01009	HGDP01009	0.00128733	0.292586	0.0373583	0.00670816
HGDP01010	HGDP01010	0.000854393	0.303436	0.0365786	0.00779236
HGDP01012	HGDP01012	0.00128053	0.318385	0.0358787	0.00833257
HGDP01013	HGDP01013	0.000428863	0.294647	0.0392376	0.00726145
HGDP01014	HGDP01014	0.000855003	0.298682	0.0435251	0.00723568
HGDP01015	HGDP01015	0.00172591	0.306333	0.0330922	0.0056088
HGDP01018	HGDP01018	0.000854703	0.327164	0.0290007	0.0105628
HGDP01019	HGDP01019	0.000427646	0.295172	0.0409991	0.00445517
HGDP01021	HGDP01021	0.0017122	1.01439	0.0037885	0.00278883
HGDP01023	HGDP01023	0	0.872344	0.00378956	0.00167216
HGDP01027	HGDP01027	0.00939093	0.208397	0.0100793	0.0967867
HGDP01028	HGDP01028	1.02859	0.00211872	0.00377919	0.00444412
HGDP01029	HGDP01029	1.02479	0.0148858	0.0208521	0.0161683
HGDP01030	HGDP01030	1.00919	0.00530443	0.00315085	0.00778484
HGDP01031	HGDP01031	1.03857	0.00160462	0.00317999	0
HGDP01032	HGDP01032	0.980069	0.0143413	0.0202051	0.0239423
HGDP01033	HGDP01033	0.998867	0.00318813	0.00631747	0.00446074
HGDP01034	HGDP01034	1.03592	0.00477651	0.00756527	0.00556181
HGDP01035	HGDP01035	0.999838	0.00212228	0.00377959	0.00388972
HGDP01036	HGDP01036	1.03084	0.0154981	0.0285779	0.0207143
HGDP01037	HGDP01037	0.00301238	0.296149	0.062248	0.00560173
HGDP01041	HGDP01041	0.00599274	0.275172	0.0416813	0.00390102
HGDP01043	HGDP01043	0	0.285341	0.0382603	0.00394093
HGDP01044	HGDP01044	0.00213746	0.306184	0.0403447	0.00500623
HGDP01047	HGDP01047	0.00725538	0.266458	0.0321031	0.00722194
HGDP01050	HGDP01050	0.00215232	0.265359	0.0762285	0.00896952
HGDP01053	HGDP01053	0.00042775	0.266022	0.0447839	0.00389865
HGDP01055	HGDP01055	0.0068378	0.3004	0.0926845	0.00501023
HGDP01056	HGDP01056	0.000855338	0.300034	0.036586	0.0128033
HGDP01057	HGDP01057	0.00085429	0.309937	0.0415915	0.00667815
HGDP01058	HGDP01058	0.00427579	0.284027	0.0813601	0.00501369
HGDP01059	HGDP01059	0.00213957	0.298073	0.0562371	0.00612999
HGDP01060	HGDP01060	0.00298519	0.292641	0.0685643	0.00888746
HGDP01062	HGDP01062	0.0102622	0.00265331	0.883979	0.0105799
HGDP01063	HGDP01063	0.00983806	0.0015934	0.855167	0.00222954
HGDP01064	HGDP01064	0.0115605	0.00106236	0.915368	0.00891976
HGDP01065	HGDP01065	0.00812623	0.000530948	0.874141	0.00278584
HGDP01066	HGDP01066	0.00641765	0.000531147	0.944165	0.00501657
HGDP01067	HGDP01067	0.0132497	0.00159147	0.864138	0.00612289
HGDP01068	HGDP01068	0.00299179	0.000530366	0.898077	0.00389752
HGDP01069	HGDP01069	0.00470734	0.000530966	0.890293	0.00222882
HGDP01070	HGDP01070	0.00512708	0.000530262	0.843159	0.00667448
HGDP01071	HGDP01071	0.00896368	0.000529742	0.861599	0.0111224
HGDP01072	HGDP01072	0.00554997	0.00106011	0.834799	0.0105619
HGDP01073	HGDP01073	0.00897375	0.00212107	0.878904	0.00389522
HGDP01074	HGDP01074	0.00770217	0.0015937	0.877265	0.00724713
HGDP01075	HGDP01075	0.00726628	0.00159077	0.892254	0.00167106
HGDP01076	HGDP01076	0.00687252	0.00159974	0.900959	0.00391318
HGDP01077	HGDP01077	0.00983643	0.000531199	0.914121	0.00724024
HGDP01078	HGDP01078	0.00555676	0	0.882107	0.0111247
HGDP01079	HGDP01079	0.00555572	0.000530301	0.848589	0.00444656
HGDP01081	HGDP01081	1.13045	0.00904296	0.00632251	0.0105942
HGDP01086	HGDP01086	1.1844	0.0058904	0.00827141	0.00729292
HGDP01090	HGDP01090	1.14174	0.00268182	0.00954968	0.0061794
HGDP01094	HGDP01094	1.10384	0.00641327	0.00889696	0.00728188
HGDP01095	HGDP01095	0.00127935	0.896862	0.00314566	0.00222132
HGDP01096	HGDP01096	0	0.951657	0.00191121	0.00112344
HGDP01098	HGDP01098	0.00171087	0.917547	0.00441725	0.000556426
HGDP01099	HGDP01099	0.0004297	0.953577	0.00253711	0.00167803
HGDP01100	HGDP01100	0.000855322	0.924349	0.00126266	0.00222746
HGDP01101	HGDP01101	0	0.934773	0	0.00222776
HGDP01102	HGDP01102	0.00128416	0.892263	0.0025243	0.0016723
HGDP01103	HGDP01103	0.00170937	0.918695	0.00189115	0.000556921
HGDP01104	HGDP01104	0.00128294	0.886292	0.00126199	0.00111343
HGDP01149	HGDP01149	0.00299323	0.00159291	0.757197	0.00891316
HGDP01151	HGDP01151	0.00513315	0.000530442	0.778072	0.00334218
HGDP01152	HGDP01152	0.00300267	0.00106374	0.715353	0.00558218
HGDP01153	HGDP01153	0.00340961	0.00158723	0.708239	0.0111004
HGDP01155	HGDP01155	0.0038516	0.00265697	0.695771	0.0105895
HGDP01156	HGDP01156	0.00128357	0.00265613	0.753778	0.00445814
HGDP01157	HGDP01157	0.00385042	0.00106221	0.793558	0.00668767
HGDP01161	HGDP01161	0.0042904	0.000531966	0.668655	0.00725783
HGDP01162	HGDP01162	0.00298678	0.00264764	0.698052	0.00778111
HGDP01163	HGDP01163	0.00470473	0.000530769	0.706514	0.011682
HGDP01164	HGDP01164	0.00428095	0.000531297	0.718933	0.00724979
HGDP01166	HGDP01166	0.00555944	0.00318343	0.726516	0.00834682
HGDP01167	HGDP01167	0.00513316	0.00212355	0.66506	0.00612681
HGDP01168	HGDP01168	0.00469867	0.00212022	0.728998	0.00944822
HGDP01169	HGDP01169	0.00342001	0.00053071	0.676147	0.0178289
HGDP01171	HGDP01171	0.00471212	0.00318895	0.7858	0.00947977
HGDP01172	HGDP01172	0.00042604	0.00423114	0.717582	0.00998697
HGDP01173	HGDP01173	0.003852	0.000530993	0.755366	0.0066879
HGDP01174	HGDP01174	0.00556018	0.00424404	0.75189	0.00946814
HGDP01177	HGDP01177	0.00256477	0.00159067	0.726046	0.00779063
HGDP01179	HGDP01179	0.000854912	0.751173	0.000630608	0.00834275
HGDP01180	HGDP01180	0.00128778	0.761431	0.00189939	0.00335288
HGDP01181	HGDP01181	0.000428507	0.708717	0.000632174	0.00613897
HGDP01182	HGDP01182	0	0.682223	0.0025261	0.00334542
HGDP01183	HGDP01183	0.000428115	0.708723	0.00252553	0.0122597
HGDP01184	HGDP01184	0.00085927	0.730442	0.00507151	0.00615349
HGDP01185	HGDP01185	0.000856213	0.722286	0.00126325	0.0061332
HGDP01186	HGDP01186	0.000429222	0.757947	0.000633042	0.0100558
HGDP01187	HGDP01187	0.00128507	0.846025	0.00126431	0.0016734
HGDP01188	HGDP01188	0.000854408	0.724676	0.00378077	0.0055604
HGDP01189	HGDP01189	0.00129625	0.963239	0	0.00224713
HGDP01190	HGDP01190	0.000430891	0.958141	0.00190681	0.00336634
HGDP01191	HGDP01191	0	0.91024	0.00126103	0.00222512
HGDP01192	HGDP01192	0	0.948198	0	0.00225237
HGDP01193	HGDP01193	0	0.894545	0	0.00334388
HGDP01194	HGDP01194	0.000855833	0.930191	0.00126278	0.00278626
HGDP01195	HGDP01195	0.000427815	0.879972	0.00126284	0.00111517
HGDP01196	HGDP01196	0	0.966162	0.00189891	0.00111647
HGDP01197	HGDP01197	0	0.893735	0.00126483	0.00111681
HGDP01198	HGDP01198	0.00213807	0.955265	0.00315262	0
HGDP01199	HGDP01199	0.931802	0.00159265	0.00567607	0.000556386
HGDP01200	HGDP01200	0.932295	0.00160632	0.0114458	0.00112271
HGDP01201	HGDP01201	0.910382	0.000535677	0.00637529	0.00168481
HGDP01202	HGDP01202	0.925916	0.000535163	0.00889381	0.00056081
HGDP01203	HGDP01203	0.00085399	0.532876	0.039687	0.00277986
HGDP01204	HGDP01204	0.00085483	0.684065	0.0245819	0.00612812
HGDP01205	HGDP01205	0.000428669	0.665059	0.0284647	0.00558294
HGDP01206	HGDP01206	0	0.593939	0.0334507	0.00167165
HGDP01207	HGDP01207	0	0.676929	0.0202526	0.00223415
HGDP01208	HGDP01208	0.000428775	0.640368	0.0177083	0.00894343
HGDP01209	HGDP01209	0	0.591619	0.0328025	0.0027852
HGDP01211	HGDP01211	0.000426978	0.473928	0.0258222	0.00277899
HGDP01212	HGDP01212	0.00128806	0.712929	0.0342253	0.00447282
HGDP01213	HGDP01213	0.000862436	0.725122	0.0222872	0.0028073
HGDP01214	HGDP01214	0.000430548	0.702055	0.0413204	0.00898219
HGDP01215	HGDP01215	0.000853264	0.716	0.025808	0.00833191
HGDP01216	HGDP01216	0	0.728321	0.0190641	0.00392401
HGDP01217	HGDP01217	0.000854296	0.659407	0.0283501	0.00667061
HGDP01218	HGDP01218	0	0.720336	0.0234136	0.00670062
HGDP01220	HGDP01220	0.000857802	0.685456	0.0335082	0.00781869
HGDP01221	HGDP01221	0	0.696528	0.0347793	0.00613983
HGDP01222	HGDP01222	0.00128769	0.668832	0.0183656	0.00502843
HGDP01223	HGDP01223	0.00127976	0.751968	0.0346307	0.00388883
HGDP01224	HGDP01224	0.000866583	0.773537	0.0210764	0.00788839
HGDP01225	HGDP01225	0.000862737	0.80534	0.0191168	0.00674535
HGDP01227	HGDP01227	0.000428141	0.787594	0.0316246	0.0195302
HGDP01228	HGDP01228	0.000427295	0.79033	0.0245926	0.0100093
HGDP01229	HGDP01229	0.000428185	0.554211	0.0568571	0.00947678
HGDP01230	HGDP01230	0.00170991	0.52275	0.0794833	0.00946098
HGDP01231	HGDP01231	0	0.808383	0.0170741	0.00390539
HGDP01232	HGDP01232	0.000428165	0.790634	0.0271463	0.00946749
HGDP01233	HGDP01233	0.000427867	0.758266	0.00631396	0.00390063
HGDP01234	HGDP01234	0.00170907	0.660328	0.0170237	0.00779551
HGDP01236	HGDP01236	0.000857271	0.784299	0.00759032	0.00446514
HGDP01237	HGDP01237	0	0.586319	0.021449	0.00278323
HGDP01238	HGDP01238	0.00128519	0.713214	0.0271912	0.00334785
HGDP01239	HGDP01239	0.00171471	0.728376	0.015805	0.00614171
HGDP01240	HGDP01240	0	0.659377	0.0176254	0.00333308
HGDP01241	HGDP01241	0.000857183	0.752287	0.019597	0.00669735
HGDP01242	HGDP01242	0.000853661	0.661044	0.0302433	0.00333572
HGDP01243	HGDP01243	0.0012968	0.612024	0.17076	0.0157477
HGDP01244	HGDP01244	0.00174328	0.721327	0.0257125	0.00679771
HGDP01245	HGDP01245	0.00130314	0.758592	0.0224684	0.012427
HGDP01246	HGDP01246	0	0.754138	0.0207655	0.00444253
HGDP01247	HGDP01247	0.000855949	0.746202	0.0839702	0.00222965
HGDP01248	HGDP01248	0.000427591	0.6925	0.0535903	0.00723815
HGDP01249	HGDP01249	0.00128433	0.778823	0.0221063	0.00446002
HGDP01250	HGDP01250	0.00256545	0.793494	0.0271282	0.0022255
HGDP01251	HGDP01251	0.000857153	0.76389	0.0139043	0.00557811
HGDP01253	HGDP01253	0.147827	0.00159071	0.451044	0.00611443
HGDP01254	HGDP01254	0.13598	0.00265325	0.446745	0.00667865
HGDP01255	HGDP01255	0.148555	0.00266887	0.53739	0.00559672
HGDP01256	HGDP01256	0.192472	0.00161092	0.416276	0.00393885
HGDP01257	HGDP01257	0.167438	0.0010748	0.378654	0.0123959
HGDP01258	HGDP01258	0.139917	0.000530884	0.454602	0.00948062
HGDP01259	HGDP01259	0.190261	0.00212103	0.426889	0.00835162
HGDP01260	HGDP01260	0.19359	0.00212655	0.456982	0.00502005
HGDP01261	HGDP01261	0.320286	0.00159399	0.357461	0.00891745
HGDP01262	HGDP01262	0.168794	0.00159193	0.393605	0.0100204
HGDP01263	HGDP01263	0.105521	0.000530068	0.452604	0.00668329
HGDP01264	HGDP01264	0.155518	0.00159347	0.410133	0.0128325
HGDP01265	HGDP01265	0.135715	0.00159324	0.457402	0.00947217
HGDP01266	HGDP01266	0.133983	0.00371669	0.436203	0.0100285
HGDP01267	HGDP01267	0.145046	0.00159279	0.428571	0.00723884
HGDP01268	HGDP01268	0.147117	0.00106528	0.40856	0.00558593
HGDP01269	HGDP01269	0.157971	0.00106299	0.393575	0.00613556
HGDP01270	HGDP01270	0.725597	0.00159369	0.102949	0.00390385
HGDP01271	HGDP01271	0.560146	0.00105921	0.182674	0.00389251
HGDP01272	HGDP01272	0.127194	0.00212568	0.472589	0.00501717
HGDP01274	HGDP01274	0.225444	0.000529795	0.376608	0.00389063
HGDP01275	HGDP01275	0.155824	0.00211779	0.437287	0.0188953
HGDP01276	HGDP01276	0.155561	0.00159104	0.422283	0.00389523
HGDP01277	HGDP01277	0.15082	0.0010601	0.386509	0.00778993
HGDP01279	HGDP01279	0.150812	0.00106008	0.424694	0.00445167
HGDP01280	HGDP01280	0.150595	0.00211881	0.421439	0.0050047
HGDP01282	HGDP01282	0.121316	0	0.472794	0.00890461
HGDP01283	HGDP01283	0.928075	0.000536331	0.0108276	0.000561718
HGDP01284	HGDP01284	0.994808	0	0.00719788	0.00172097
HGDP01285	HGDP01285	0.957802	0.00106953	0.0050829	0.000560376
HGDP01286	HGDP01286	0.914722	0.00106866	0.00761673	0.00111922
HGDP01287	HGDP01287	0.000855898	0.868717	0.0151661	0.00557619
HGDP01288	HGDP01288	0	0.863811	0.0227141	0.00612617
HGDP01289	HGDP01289	0.000855443	0.878879	0.00757545	0.00055779
HGDP01290	HGDP01290	0.00128495	0.899825	0.00568981	0.00390644
HGDP01291	HGDP01291	0	0.857725	0.00252299	0.00500893
HGDP01292	HGDP01292	0.000428288	0.875821	0.0107446	0.00278875
HGDP01293	HGDP01293	0.000428168	0.8642	0.0119977	0.00501769
HGDP01294	HGDP01294	0.000855017	0.854722	0.0119828	0.00334324
HGDP01295	HGDP01295	0.000427433	0.884098	0.0145174	0.00445773
HGDP01296	HGDP01296	0.000856504	0.848682	0.00758349	0.00278746
HGDP01297	HGDP01297	0.00127971	0.340791	0.150364	0.104359
HGDP01298	HGDP01298	0.00301803	0.308702	0.165392	0.116753
HGDP01299	HGDP01299	0.00258242	0.338546	0.166624	0.0987444
HGDP01300	HGDP01300	0.000860558	0.322012	0.165815	0.0925341
HGDP01301	HGDP01301	0.00256909	0.342164	0.156662	0.14388
HGDP01302	HGDP01302	0.00128278	0.414813	0.13628	0.0773981
HGDP01303	HGDP01303	0.00257601	0.308651	0.179837	0.112935
HGDP01304	HGDP01304	0.00128528	0.428791	0.114434	0.0781081
HGDP01305	HGDP01305	0.00171388	0.358522	0.177159	0.122865
HGDP01306	HGDP01306	0	0.32611	0.149326	0.0884325
HGDP01307	HGDP01307	0	0.967848	0	0.00282066
HGDP01308	HGDP01308	0.000429922	0.930405	0	0.00615285
HGDP01309	HGDP01309	0	0.979073	0.000630946	0.000557019
HGDP01310	HGDP01310	0.00042777	0.9963	0	0.00334329
HGDP01311	HGDP01311	0.000428693	0.908105	0.000632225	0.00278936
HGDP01312	HGDP01312	0.000427049	0.970638	0	0.00166743
HGDP01313	HGDP01313	0.000856574	0.879319	0.000631677	0.0022322
HGDP01314	HGDP01314	0	0.892196	0.001259	0.00222158
HGDP01315	HGDP01315	0.00042712	0.998357	0.00378174	0.0050027
HGDP01317	HGDP01317	0.000428814	0.862004	0.00126374	0.00501914
HGDP01318	HGDP01318	0.00213912	0.74799	0.00189339	0.00445717
HGDP01319	HGDP01319	0.000854657	0.760782	0.00126124	0.00278294
HGDP01320	HGDP01320	0.00085249	0.744009	0.00125791	0.00666119
HGDP01321	HGDP01321	0.000427783	0.790611	0.0018954	0.00278616
HGDP01322	HGDP01322	0.0017113	0.768813	0.000631124	0.00501311
HGDP01323	HGDP01323	0.000427226	0.764025	0.000630025	0.00111152
HGDP01326	HGDP01326	0.000427576	0.766109	0.00126167	0.00167185
HGDP01327	HGDP01327	0.00128459	0.938324	0.000631352	0.000557478
HGDP01328	HGDP01328	0.000427766	1.00632	0	0.00167151
HGDP01329	HGDP01329	0.000853293	0.976962	0.00125949	0.00222283
HGDP01330	HGDP01330	0.000857186	0.937712	0.000632834	0
HGDP01331	HGDP01331	0.000428227	0.96054	0.00126382	0.000557831
HGDP01332	HGDP01332	0.000428309	1.01861	0.00189569	0.00167336
HGDP01333	HGDP01333	0.00170652	0.969524	0.00188832	0.00111067
HGDP01334	HGDP01334	0.000427391	0.911857	0.00378427	0.00167102
HGDP01335	HGDP01335	0.000428689	0.950021	0.00126513	0.00111587
HGDP01336	HGDP01336	0.000427678	0.942775	0	0.000557157
HGDP01337	HGDP01337	0.000428334	0.73671	0.00442328	0.00613528
HGDP01338	HGDP01338	0.000426957	0.775329	0.00378035	0.00611398
HGDP01339	HGDP01339	0.00128431	0.788509	0.00315703	0.00668771
HGDP01340	HGDP01340	0.000428548	0.719171	0.00316195	0.00334751
HGDP01341	HGDP01341	0.000428271	0.737427	0.00316048	0.00390259
HGDP01342	HGDP01342	0.00128337	0.788398	0.00252497	0.00334388
HGDP01345	HGDP01345	0.000426935	0.714204	0.00440658	0.00555672
HGDP01346	HGDP01346	0.000854798	0.726636	0.00189268	0.00835624
HGDP01347	HGDP01347	0.000428482	0.728108	0.0227731	0.0117179
HGDP01348	HGDP01348	0.00256599	0.763057	0.0277546	0.0167131
HGDP01349	HGDP01349	0	0.739509	0.0170529	0.0100296
HGDP01350	HGDP01350	0.0021312	0.654842	0.0327088	0.0333054
HGDP01351	HGDP01351	0.00128327	0.792821	0.0277703	0.0122624
HGDP01352	HGDP01352	0.00171089	0.767176	0.0264948	0.0133707
HGDP01353	HGDP01353	0.000855204	0.717872	0.0390923	0.0128044
HGDP01354	HGDP01354	0.000855668	0.771517	0.0296605	0.00891393
HGDP01355	HGDP01355	0.0021367	0.750809	0.0296192	0.0127881
HGDP01356	HGDP01356	0.00214094	0.681032	0.0265122	0.00892145
HGDP01357	HGDP01357	0.00042766	0.000530416	0.978296	0.00167191
HGDP01358	HGDP01358	0.00171131	0	0.90257	0.00223013
HGDP01359	HGDP01359	0.00213779	0.00159341	0.96863	0.00723535
HGDP01360	HGDP01360	0.0021379	0	1.01908	0.00222802
HGDP01361	HGDP01361	0.00256626	0	0.988261	0.00167109
HGDP01362	HGDP01362	0.000857027	0.00106363	0.96035	0.00279064
HGDP01363	HGDP01363	0.00299537	0	1.01955	0
HGDP01364	HGDP01364	0.00128037	0.000529937	0.988202	0.00277864
HGDP01365	HGDP01365	0.00170847	0.00106038	0.937582	0.00389083
HGDP01366	HGDP01366	0.00384904	0.00106109	0.986043	0.00445655
HGDP01367	HGDP01367	0.00300356	0	0.941587	0.00279303
HGDP01368	HGDP01368	0.000854523	0.00159145	0.960693	0.00222705
HGDP01369	HGDP01369	0.00213958	0.000530872	0.960033	0.00167208
HGDP01370	HGDP01370	0.00299184	0.0015925	0.885429	0.0033435
HGDP01372	HGDP01372	0.00213606	0.000530671	0.958048	0.000557011
HGDP01373	HGDP01373	0.00171829	0	1.02406	0.00167772
HGDP01374	HGDP01374	0.00300762	0.00106583	0.983689	0.00279505
HGDP01375	HGDP01375	0.00299602	0.00212251	0.987095	0.00167085
HGDP01376	HGDP01376	0.00128336	0.0010621	0.958913	0.00222766
HGDP01377	HGDP01377	0.00213801	0.00106103	0.999598	0.00222809
HGDP01378	HGDP01378	0.00513896	0.00159427	0.947533	0.0016735
HGDP01379	HGDP01379	0.00128464	0.000531169	0.926291	0.00167342
HGDP01380	HGDP01380	0.000855059	0.0015912	0.940471	0.00166999
HGDP01382	HGDP01382	0.000857411	0.0202183	0.345288	0.0306971
HGDP01383	HGDP01383	0.00043132	0.0208891	0.328468	0.0370442
HGDP01384	HGDP01384	0.00257107	0.0601555	0.341908	0.0452256
HGDP01385	HGDP01385	0.00129257	0.0428267	0.373294	0.0297258
HGDP01386	HGDP01386	0.000428021	0.0276408	0.390413	0.0206302
HGDP01387	HGDP01387	0.00171103	0.0196667	0.342903	0.0317795
HGDP01388	HGDP01388	0.000430646	0.0444178	0.459924	0.0213288
HGDP01396	HGDP01396	0.00129458	0.0391757	0.4382	0.0207827
HGDP01397	HGDP01397	0.00299291	0.0488454	0.345914	0.0278686
HGDP01398	HGDP01398	0.00385132	0.0191299	0.330258	0.0250976
HGDP01399	HGDP01399	0.00256904	0.0223068	0.376541	0.0306586
HGDP01400	HGDP01400	0.00128579	0.043071	0.376184	0.0279171
HGDP01401	HGDP01401	0.000855021	0.0323557	0.346203	0.0261433
HGDP01402	HGDP01402	0.000853893	0.0307305	0.345774	0.0311152
HGDP01403	HGDP01403	0.000856415	0.028708	0.378409	0.023428
HGDP01404	HGDP01404	0.000428532	0.0526736	0.322725	0.0323778
HGDP01405	HGDP01405	0.976777	0	0.0107992	0.00392039
HGDP01406	HGDP01406	0.984872	0.00107131	0.00635951	0.00224463
HGDP01408	HGDP01408	0.958754	0.00267467	0.0101643	0.0033647
HGDP01411	HGDP01411	0.892945	0.00160445	0.0126934	0.00336115
HGDP01412	HGDP01412	0.926723	0.0026733	0.00445239	0.00336348
HGDP01414	HGDP01414	0.962916	0.000530213	0.00630436	0.000555882
HGDP01415	HGDP01415	0.802303	0	0.025572	0.00506665
HGDP01416	HGDP01416	0.810597	0.000535618	0.0140081	0.0056139
HGDP01417	HGDP01417	0.949347	0.00211987	0.00566709	0.00111072
HGDP01418	HGDP01418	0.928516	0.00160853	0.00636881	0.00224795
HGDP01419	HGDP01419	0.949997	0	0.00765249	0.00225073

## Sheet: Table S6
Table S6. Ancestral informationof the HGDP with 250,000 population specific SNPs.
ID_1	ID_2	AFR	AMR	EAS	EUR	SAS
HGDP00001	HGDP00001	0.00521459	0.0015852	0.00762503	0.147654	0.384365
HGDP00003	HGDP00003	0.00643172	0.00143531	0.0021523	0.12076	0.385645
HGDP00005	HGDP00005	0.00868729	0.00144094	0.00600314	0.157187	0.387881
HGDP00007	HGDP00007	0.00513533	0.00143406	0.00322365	0.143558	0.419304
HGDP00009	HGDP00009	0.0125707	0.00187169	0.00435703	0.15834	0.352139
HGDP00011	HGDP00011	0.00343032	0.00114818	0.00592328	0.123452	0.370235
HGDP00013	HGDP00013	0.239317	0.000287365	0.00863346	0.0928993	0.276753
HGDP00015	HGDP00015	0.00771722	0.00100423	0.00430263	0.134082	0.389683
HGDP00017	HGDP00017	0.00728603	0.000430329	0.00645359	0.148147	0.373749
HGDP00019	HGDP00019	0.00685609	0.000717192	0.036037	0.157035	0.338221
HGDP00021	HGDP00021	0.0301555	0.000576345	0.00487217	0.149705	0.346714
HGDP00023	HGDP00023	0.00859578	0.000862319	0.00323783	0.152383	0.335081
HGDP00025	HGDP00025	0.00472863	0.000718608	0.00161883	0.166478	0.388507
HGDP00027	HGDP00027	0.0312517	0.00100357	0.00590967	0.132	0.39097
HGDP00029	HGDP00029	0.131979	0.00100494	0.00484305	0.148806	0.353542
HGDP00031	HGDP00031	0.00557682	0.00272858	0.00754162	0.122763	0.422255
HGDP00033	HGDP00033	0.00428941	0.000574452	0.00431075	0.172704	0.397038
HGDP00035	HGDP00035	0.0146133	0.000431412	0.00809069	0.119189	0.427664
HGDP00037	HGDP00037	0.0034291	0.00244067	0.00699752	0.127162	0.399958
HGDP00039	HGDP00039	0.0283358	0.000431028	0.0059323	0.110678	0.461232
HGDP00041	HGDP00041	0.00128847	0.000430992	0.00863014	0.14408	0.363188
HGDP00043	HGDP00043	0.0343273	0.000861463	0.00807601	0.122787	0.376899
HGDP00045	HGDP00045	0.00900553	0.000574516	0.00754068	0.154106	0.387582
HGDP00047	HGDP00047	0.0531244	0.00100411	0.00644871	0.147439	0.325592
HGDP00049	HGDP00049	0.0154087	0.00157682	0.00644604	0.144244	0.336147
HGDP00052	HGDP00052	0.00430047	0.000719123	0.0037788	0.145408	0.415409
HGDP00054	HGDP00054	0.00257106	0.00129119	0.00699721	0.157239	0.368286
HGDP00056	HGDP00056	0.00477152	0.00115197	0.00762413	0.122221	0.513164
HGDP00057	HGDP00057	0.180855	0.00057621	0.00489622	0.130675	0.290391
HGDP00058	HGDP00058	0.00556429	0.00143351	0.00590553	0.136438	0.442791
HGDP00060	HGDP00060	0.134732	0.000574069	0.00754069	0.133	0.331379
HGDP00062	HGDP00062	0.0247171	0.00129604	0.00326308	0.152407	0.331193
HGDP00064	HGDP00064	0.0111589	0.000861998	0.00377351	0.180606	0.336822
HGDP00066	HGDP00066	0.00343308	0.00157991	0.0118679	0.1343	0.379187
HGDP00068	HGDP00068	0.00599618	0.00344108	0.0451302	0.163283	0.30256
HGDP00070	HGDP00070	0.000857888	0.000574006	0.0139967	0.0933675	0.70984
HGDP00072	HGDP00072	0.00729381	0.000143523	0.00323182	0.147638	0.417348
HGDP00074	HGDP00074	0.00772828	0.00143759	0.0043143	0.174129	0.390886
HGDP00076	HGDP00076	0.107211	0.00129128	0.00430119	0.125823	0.283792
HGDP00078	HGDP00078	0.0455844	0.00172542	0.0124262	0.1795	0.312788
HGDP00080	HGDP00080	0.0102972	0.00114783	0.0129102	0.13935	0.386192
HGDP00082	HGDP00082	0.00214407	0.00229632	0.00376731	0.191025	0.360344
HGDP00086	HGDP00086	0.00300095	0.000860912	0.00753737	0.152808	0.330217
HGDP00088	HGDP00088	0.00601482	0.00143699	0.00756157	0.151978	0.34685
HGDP00090	HGDP00090	0.0128376	0.00114693	0.00697977	0.14148	0.449906
HGDP00092	HGDP00092	0.0120156	0.00114797	0.00215382	0.116374	0.461239
HGDP00094	HGDP00094	0.00686486	0.000717631	0.0075464	0.123464	0.442567
HGDP00096	HGDP00096	0.0103194	0.00100643	0.0043233	0.125119	0.437238
HGDP00098	HGDP00098	0.0347664	0.00086167	0.0102391	0.112605	0.44252
HGDP00099	HGDP00099	0.00128671	0.00774788	0.323738	0.160415	0.106813
HGDP00100	HGDP00100	0.00128917	0.00718554	0.235908	0.150464	0.151193
HGDP00102	HGDP00102	0.00257536	0.00761106	0.344945	0.151681	0.11355
HGDP00103	HGDP00103	0.00259198	0.00546017	0.340616	0.126894	0.113032
HGDP00104	HGDP00104	0.00215634	0.00720036	0.211005	0.15153	0.182423
HGDP00105	HGDP00105	0.000432027	0.00603752	0.33784	0.146139	0.122589
HGDP00106	HGDP00106	0.00172027	0.00690241	0.307487	0.138519	0.133938
HGDP00108	HGDP00108	0.00171758	0.00890728	0.326753	0.149788	0.10357
HGDP00109	HGDP00109	0.00128886	0.00761825	0.291999	0.121088	0.106435
HGDP00110	HGDP00110	0.00257741	0.00560155	0.298157	0.117758	0.133737
HGDP00115	HGDP00115	0.00214339	0.00875139	0.308899	0.15009	0.114584
HGDP00118	HGDP00118	0.00129381	0.00934195	0.26401	0.136273	0.154566
HGDP00120	HGDP00120	0.00128841	0.00689576	0.268817	0.138888	0.116454
HGDP00121	HGDP00121	0.00128589	0.00688712	0.341016	0.118115	0.142333
HGDP00122	HGDP00122	0.000858143	0.00588974	0.310659	0.114415	0.139199
HGDP00124	HGDP00124	0.00170886	0.00845545	0.306183	0.143217	0.154291
HGDP00125	HGDP00125	0.000427275	0.00759539	0.298719	0.155953	0.168266
HGDP00127	HGDP00127	0.000863363	0.00718129	0.330989	0.149144	0.115172
HGDP00129	HGDP00129	0.00428555	0.00387603	0.174875	0.197351	0.174781
HGDP00130	HGDP00130	0.396073	0.000431223	0.00975323	0.0894244	0.242346
HGDP00131	HGDP00131	0.0240129	0.00100403	0.00376651	0.134787	0.360491
HGDP00133	HGDP00133	0.0167174	0.0010045	0.00484641	0.134959	0.314938
HGDP00134	HGDP00134	0.0613941	0.0010055	0.00215714	0.136231	0.292051
HGDP00135	HGDP00135	0.00433584	0.00100873	0.00598548	0.149964	0.322772
HGDP00136	HGDP00136	0.0394076	0.00158426	0.00489795	0.144606	0.392177
HGDP00137	HGDP00137	0.0330243	0.00129118	0.00377116	0.118341	0.339889
HGDP00139	HGDP00139	0.136	0.00114865	0.00377094	0.149637	0.32543
HGDP00140	HGDP00140	0.0519556	0.00129247	0.00593036	0.135121	0.371617
HGDP00141	HGDP00141	0.060461	0.00100465	0.00053836	0.134937	0.30437
HGDP00143	HGDP00143	0.0537279	0.00143623	0.0059305	0.0953771	0.560383
HGDP00144	HGDP00144	0.0270259	0.000861029	0.00861821	0.131046	0.350125
HGDP00145	HGDP00145	0.0463674	0.000717774	0.0043121	0.122185	0.33516
HGDP00146	HGDP00146	0.0304483	0.000861299	0.00592738	0.179847	0.329913
HGDP00148	HGDP00148	0.0446447	0.000717798	0.00539218	0.154829	0.317491
HGDP00149	HGDP00149	0.0733413	0.000861307	0.0107721	0.0959845	0.536987
HGDP00150	HGDP00150	0.218893	0.000718498	0.00593395	0.106313	0.274012
HGDP00151	HGDP00151	0.048495	0.0012922	0.00431066	0.143972	0.339625
HGDP00153	HGDP00153	0.0855854	0.0011467	0.00483445	0.139677	0.299611
HGDP00154	HGDP00154	0.0459225	0.00143563	0.00430936	0.141988	0.325029
HGDP00155	HGDP00155	0.0240162	0.000717315	0.00322963	0.156454	0.307963
HGDP00157	HGDP00157	0.0406623	0.000716725	0.00161088	0.144056	0.294427
HGDP00158	HGDP00158	0.0051422	0.000860645	0.00430355	0.124511	0.314443
HGDP00160	HGDP00160	0.0171211	0.000573337	0.00429604	0.128133	0.35395
HGDP00161	HGDP00161	0.0372971	0.000430369	0.00591994	0.148256	0.3605
HGDP00163	HGDP00163	0.0449274	0.00100547	0.00921746	0.0940014	0.555039
HGDP00165	HGDP00165	0.0423349	0.000862409	0.00487833	0.0824424	0.616066
HGDP00167	HGDP00167	0.0116589	0.000143794	0.00760047	0.130828	0.647367
HGDP00169	HGDP00169	0.00171985	0.000719296	0.00702123	0.076292	0.645083
HGDP00171	HGDP00171	0.00042862	0.00086096	0.00860506	0.0964951	0.522073
HGDP00173	HGDP00173	0.122896	0.000430908	0.00484999	0.0857509	0.517632
HGDP00175	HGDP00175	0.41274	0.000574737	0.004856	0.0640098	0.337909
HGDP00177	HGDP00177	0.0873232	0.00100743	0.00918842	0.0846472	0.55952
HGDP00179	HGDP00179	0.000857444	0.000430547	0.00538453	0.100313	0.608803
HGDP00181	HGDP00181	0.00300167	0.00186565	0.00861881	0.114473	0.616376
HGDP00183	HGDP00183	0.00428563	0.00100402	0.00860968	0.111727	0.602499
HGDP00185	HGDP00185	0.00343947	0.000718921	0.0134854	0.12547	0.52206
HGDP00187	HGDP00187	0.000856185	0.000286772	0.015037	0.106558	0.549436
HGDP00189	HGDP00189	0.00129158	0.00143964	0.00702689	0.102	0.553201
HGDP00191	HGDP00191	0.001718	0.000431148	0.0107843	0.109398	0.539114
HGDP00192	HGDP00192	0.000428964	0.000861051	0.0075396	0.109296	0.631701
HGDP00195	HGDP00195	0.00470971	0.00129006	0.00322424	0.0828861	0.638247
HGDP00197	HGDP00197	0.000858534	0.000718363	0.00754756	0.111354	0.495469
HGDP00199	HGDP00199	0.00772751	0.000861572	0.00754368	0.193903	0.378921
HGDP00201	HGDP00201	0.00257327	0.00143518	0.0118357	0.122045	0.559168
HGDP00205	HGDP00205	0.0004295	0.00100513	0.00916202	0.0992521	0.513013
HGDP00206	HGDP00206	0.00728993	0.0014351	0.00753957	0.101658	0.666619
HGDP00208	HGDP00208	0.00085614	0.00129061	0.00751471	0.114089	0.57326
HGDP00210	HGDP00210	0.00128347	0.000860224	0.0042968	0.117302	0.641623
HGDP00213	HGDP00213	0.00172864	0.00129293	0.0113888	0.148817	0.396681
HGDP00214	HGDP00214	0.00302582	0.00244472	0.0520876	0.17059	0.297165
HGDP00216	HGDP00216	0.00128378	0.000860155	0.0182574	0.128107	0.489172
HGDP00218	HGDP00218	0	0.0021554	0.0461091	0.150556	0.411639
HGDP00222	HGDP00222	0.00257242	0.000574153	0.0123829	0.141295	0.504403
HGDP00224	HGDP00224	0.000858515	0.00301507	0.0107652	0.164959	0.399742
HGDP00226	HGDP00226	0.0012853	0.00229581	0.0241965	0.149416	0.371631
HGDP00228	HGDP00228	0.00171651	0.00100524	0.0107798	0.146468	0.479321
HGDP00230	HGDP00230	0.000857619	0.00157834	0.0156041	0.127105	0.49999
HGDP00232	HGDP00232	0.000855768	0.00071672	0.0139555	0.0924178	0.531312
HGDP00234	HGDP00234	0.000859142	0.00143638	0.0140051	0.139027	0.458645
HGDP00237	HGDP00237	0.0042863	0.00043057	0.00861707	0.118177	0.624058
HGDP00239	HGDP00239	0.0021473	0.000287256	0.0113189	0.0876268	0.632717
HGDP00241	HGDP00241	0.00257251	0.00100445	0.0145318	0.143712	0.430188
HGDP00243	HGDP00243	0.00171749	0.00157996	0.0134705	0.156742	0.414087
HGDP00244	HGDP00244	0.0025728	0.00186438	0.0295888	0.157838	0.436945
HGDP00247	HGDP00247	0.00214916	0.000862106	0.0253551	0.153205	0.472362
HGDP00248	HGDP00248	0.00085791	0.00215354	0.0220818	0.159231	0.474743
HGDP00251	HGDP00251	0.000427667	0.00186356	0.0214644	0.138272	0.415546
HGDP00254	HGDP00254	0.00214557	0.00287262	0.0253416	0.122235	0.398574
HGDP00258	HGDP00258	0.000430365	0.000431978	0.0135049	0.10329	0.54127
HGDP00259	HGDP00259	0.000428727	0.00129107	0.0220657	0.135387	0.408338
HGDP00262	HGDP00262	0.00171416	0.00243915	0.0295857	0.143682	0.411101
HGDP00264	HGDP00264	0.00085695	0.000430313	0.0139864	0.128426	0.525009
HGDP00274	HGDP00274	0.000429029	0.00172334	0.0118493	0.148514	0.380176
HGDP00277	HGDP00277	0.000859095	0.00129306	0.0129337	0.165811	0.421503
HGDP00279	HGDP00279	0.00129818	0.00201382	0.0347826	0.143713	0.367331
HGDP00281	HGDP00281	0.00128998	0.00158293	0.00864328	0.126992	0.347313
HGDP00285	HGDP00285	0.00171578	0.00143494	0.0129234	0.143736	0.371472
HGDP00286	HGDP00286	0.00042892	0.00143479	0.0209759	0.1227	0.362039
HGDP00288	HGDP00288	0.000871561	0.00202099	0.0158445	0.170621	0.35705
HGDP00290	HGDP00290	0.00214223	0.00129111	0.0161343	0.160248	0.354844
HGDP00298	HGDP00298	0	0.00157825	0.0274308	0.163449	0.369747
HGDP00302	HGDP00302	0.000428891	0.00301473	0.0231574	0.170051	0.402242
HGDP00304	HGDP00304	0.000859414	0.000575122	0.0172573	0.160815	0.343452
HGDP00307	HGDP00307	0.000858139	0.00100515	0.0221001	0.121494	0.356559
HGDP00309	HGDP00309	0.000429554	0.00186831	0.0129465	0.147868	0.357966
HGDP00311	HGDP00311	0.000429447	0.00186673	0.0199448	0.165784	0.374234
HGDP00313	HGDP00313	0.00085843	0.00200944	0.0161598	0.13872	0.381934
HGDP00315	HGDP00315	0.000856219	0.00186376	0.0214957	0.162719	0.34341
HGDP00319	HGDP00319	0.00130309	0.00187242	0.016358	0.156024	0.382879
HGDP00323	HGDP00323	0.00171196	0.00172033	0.0118199	0.162002	0.358625
HGDP00326	HGDP00326	0.000858279	0.00229769	0.0161581	0.150966	0.371502
HGDP00328	HGDP00328	0.00171296	0.00272455	0.0166573	0.133939	0.343241
HGDP00330	HGDP00330	0.000858771	0.00315923	0.0183215	0.156194	0.371213
HGDP00333	HGDP00333	0.00171811	0.002154	0.0194166	0.153006	0.367347
HGDP00338	HGDP00338	0.00171173	0.00243694	0.0756969	0.136403	0.385882
HGDP00341	HGDP00341	0.000431285	0.00330792	0.0779654	0.12932	0.481035
HGDP00346	HGDP00346	0.000863695	0.00215476	0.0709609	0.113286	0.439775
HGDP00351	HGDP00351	0.000429529	0.00129346	0.0695987	0.130093	0.49333
HGDP00356	HGDP00356	0.000862429	0.00201777	0.0617508	0.140599	0.364419
HGDP00359	HGDP00359	0.00216318	0.00302193	0.0608575	0.114189	0.466719
HGDP00364	HGDP00364	0	0.00244311	0.0685284	0.125428	0.394186
HGDP00371	HGDP00371	0.00257624	0.00459645	0.0808132	0.112636	0.440301
HGDP00372	HGDP00372	0.00214899	0.00848337	0.0652831	0.126196	0.427395
HGDP00376	HGDP00376	0.000429015	0.00172427	0.0647006	0.0843893	0.602844
HGDP00382	HGDP00382	0.00172147	0.00273382	0.0588606	0.157164	0.444793
HGDP00388	HGDP00388	0.00214125	0.00186378	0.0752365	0.0886733	0.474814
HGDP00392	HGDP00392	0.000857888	0.00287202	0.065723	0.114436	0.433397
HGDP00397	HGDP00397	0.00386205	0.00172349	0.0738531	0.0998632	0.449587
HGDP00402	HGDP00402	0.000856989	0.00229572	0.0645528	0.0990645	0.425907
HGDP00407	HGDP00407	0.00214149	0.00315596	0.0666551	0.125717	0.394137
HGDP00412	HGDP00412	0.00128631	0.00229589	0.0662167	0.111875	0.460891
HGDP00417	HGDP00417	0	0.00372766	0.0746678	0.126317	0.420273
HGDP00423	HGDP00423	0.00085796	0.00416405	0.0742871	0.117649	0.403524
HGDP00428	HGDP00428	0.00128345	0.00802862	0.0757298	0.10516	0.394281
HGDP00433	HGDP00433	0.000428497	0.00200822	0.0602574	0.0913827	0.417975
HGDP00438	HGDP00438	0.000428966	0.00373117	0.0613293	0.131648	0.434803
HGDP00444	HGDP00444	0.00214365	0.00229488	0.074262	0.117523	0.418507
HGDP00445	HGDP00445	0.00257479	0.00071758	0.0694399	0.11827	0.43256
HGDP00449	HGDP00449	1.1426	0.00114821	0.00268748	0.00638567	0.0106066
HGDP00450	HGDP00450	1.18862	0.00158133	0.00488542	0.00515415	0.0112526
HGDP00452	HGDP00452	1.13632	0.00101614	0.0038312	0.00779816	0.0096424
HGDP00453	HGDP00453	1.12064	0.00230152	0.00434197	0.0070841	0.00788314
HGDP00454	HGDP00454	1.17403	0.00172338	0.00430568	0.00638798	0.00614472
HGDP00455	HGDP00455	1.12716	0.00114855	0.00376428	0.0070228	0.00614409
HGDP00456	HGDP00456	1.13282	0.00176377	0.00556763	0.0059326	0.0109362
HGDP00457	HGDP00457	1.11466	0.00172115	0.0037607	0.00573753	0.0100378
HGDP00458	HGDP00458	1.18353	0.00215811	0.00325327	0.00386299	0.00731161
HGDP00459	HGDP00459	1.12283	0.00143765	0.00542107	0.00900365	0.00899692
HGDP00460	HGDP00460	1.14781	0.00229628	0.00699832	0.00702579	0.00838185
HGDP00461	HGDP00461	1.11943	0.00229465	0.00752056	0.00637903	0.00892238
HGDP00462	HGDP00462	1.14577	0.00186805	0.00324921	0.0077181	0.0134717
HGDP00463	HGDP00463	1.12651	0.00129454	0.00651402	0.00643975	0.0106878
HGDP00464	HGDP00464	1.12431	0.00201349	0.00650385	0.0077226	0.0106919
HGDP00466	HGDP00466	1.1522	0.00187324	0.00435356	0.00516168	0.00732238
HGDP00467	HGDP00467	1.12701	0.00158198	0.00597329	0.00966629	0.00844859
HGDP00469	HGDP00469	1.13677	0.00100716	0.00487934	0.0109455	0.00506257
HGDP00470	HGDP00470	1.12582	0.00201879	0.00763204	0.0161692	0.010734
HGDP00471	HGDP00471	1.16193	0.00186955	0.00488361	0.00643742	0.0118047
HGDP00472	HGDP00472	1.13584	0.00215719	0.00596314	0.00771362	0.00786816
HGDP00473	HGDP00473	1.11786	0.000863076	0.00488018	0.00643692	0.0106979
HGDP00474	HGDP00474	1.14895	0.00129124	0.00376254	0.00446785	0.00669859
HGDP00475	HGDP00475	1.12949	0.00115014	0.00270925	0.0109447	0.00956364
HGDP00476	HGDP00476	1.13333	0.00114857	0.00591816	0.00702557	0.00725833
HGDP00478	HGDP00478	1.12729	0.00172476	0.00271073	0.0109497	0.00787968
HGDP00479	HGDP00479	1.16569	0.00201838	0.0059808	0.00451411	0.00619219
HGDP00491	HGDP00491	0.0138059	0.00301668	0.193314	0.00963787	0.0910981
HGDP00511	HGDP00511	0.00171733	0.00028729	0.00215679	0.859135	0.00223935
HGDP00512	HGDP00512	0.00258129	0.000574999	0.00108016	0.836897	0.00504111
HGDP00513	HGDP00513	0.00257634	0.000143597	0.00269448	0.816525	0.00615297
HGDP00514	HGDP00514	0.00515364	0.00100487	0.000539052	0.862861	0.00671826
HGDP00515	HGDP00515	0.00300436	0.000717607	0.00215378	0.862638	0.00391509
HGDP00516	HGDP00516	0.00214519	0.000574464	0.00215451	0.814777	0.00615575
HGDP00517	HGDP00517	0.0021445	0.0011481	0.00269076	0.838467	0.00279497
HGDP00518	HGDP00518	0.00343168	0.000861023	0.000538388	0.859447	0.0061509
HGDP00519	HGDP00519	0.00129645	0.000866347	0.0010852	0.808084	0.00675614
HGDP00520	HGDP00520	0.00814608	0.000717587	0.0021519	0.70181	0.00614957
HGDP00521	HGDP00521	0.00524094	0.000727756	0.000549271	0.802738	0.00568024
HGDP00522	HGDP00522	0.0012876	0.00043078	0.00269354	0.867153	0.00223758
HGDP00523	HGDP00523	0.00343336	0.000287074	0.000538198	0.882386	0.00447695
HGDP00524	HGDP00524	0.00214506	0.00043062	0.00161529	0.814524	0.00223643
HGDP00525	HGDP00525	0.00943801	0.000430567	0.00215455	0.784184	0.00335514
HGDP00526	HGDP00526	0.00342555	0.000716747	0.000537136	0.821297	0.00502059
HGDP00527	HGDP00527	0.00214797	0.0140789	0.00161737	0.846757	0.00447802
HGDP00528	HGDP00528	0.00257053	0.000430265	0.0021511	0.777337	0.00279247
HGDP00529	HGDP00529	0.0030299	0.000434024	0.0010872	0.927517	0.00507091
HGDP00530	HGDP00530	0.000855888	0.000430108	0.00161106	0.817453	0.005019
HGDP00531	HGDP00531	0.00214537	0	0.00107736	0.870334	0.00223741
HGDP00533	HGDP00533	0.00129162	0.00114857	0.000539955	0.785253	0.00224129
HGDP00534	HGDP00534	0.00214273	0.00100377	0.00107523	0.852371	0.00446936
HGDP00535	HGDP00535	0.0012874	0.00114882	0.00107831	0.815965	0.00223861
HGDP00536	HGDP00536	0.00557808	0	0.00107666	0.779807	0.00670868
HGDP00537	HGDP00537	0.0030021	0.000717889	0.00107654	0.832801	0.00111822
HGDP00538	HGDP00538	0.0030062	0.00071838	0.00215738	0.809534	0.00279978
HGDP00539	HGDP00539	0.00385795	0.000717146	0.00269093	0.837694	0.00726604
HGDP00540	HGDP00540	0.0183932	0.00186379	0.0590427	0.00573714	0.139944
HGDP00541	HGDP00541	0.0207947	0.00129589	0.0494656	0.00774852	0.140986
HGDP00542	HGDP00542	0.0222893	0.00114865	0.0419747	0.0153318	0.124101
HGDP00543	HGDP00543	0.0207834	0.000863149	0.0337081	0.00580909	0.108094
HGDP00544	HGDP00544	0.0160204	0.0010075	0.194173	0.0129097	0.0913429
HGDP00545	HGDP00545	0.0173328	0.00201585	0.050613	0.0109836	0.115638
HGDP00546	HGDP00546	0.0162913	0.00129174	0.0387538	0.00511389	0.161496
HGDP00547	HGDP00547	0.0216302	0.00806018	0.0466982	0.00709449	0.115501
HGDP00548	HGDP00548	0.0166816	0.00186385	0.0504292	0.00955459	0.115361
HGDP00549	HGDP00549	0.0222871	0.00100441	0.0672495	0.00766764	0.126855
HGDP00550	HGDP00550	0.0203895	0.00288358	0.0457567	0.0109998	0.119237
HGDP00551	HGDP00551	0.0209886	0.000574307	0.063448	0.00702245	0.0972132
HGDP00552	HGDP00552	0.0196934	0.000286774	0.0370681	0.0133879	0.102076
HGDP00553	HGDP00553	0.0154268	0.00200914	0.0457249	0.0076688	0.125148
HGDP00554	HGDP00554	0.0162894	0.000573821	0.0462517	0.00958147	0.110551
HGDP00555	HGDP00555	0.0151746	0.00100769	0.0418593	0.0109672	0.0952936
HGDP00556	HGDP00556	0.0231356	0.00114843	0.0581201	0.00894679	0.127364
HGDP00557	HGDP00557	0.0188581	0.000717347	0.00322712	0.33398	0.0485842
HGDP00558	HGDP00558	0.0180174	0.000860422	0.00053801	0.380853	0.0363333
HGDP00559	HGDP00559	0.0188848	0.000717597	0.00323192	0.32134	0.0441738
HGDP00560	HGDP00560	0.0166966	0.000573512	0.00161246	0.332564	0.0396492
HGDP00561	HGDP00561	0.0176226	0.00244364	0.00162025	0.341076	0.0380832
HGDP00562	HGDP00562	0.0173229	0.000719771	0.006524	0.384708	0.0422956
HGDP00563	HGDP00563	0.0291184	0.00100412	0.00107577	0.33457	0.0346205
HGDP00564	HGDP00564	0.0184499	0.000287186	0.00215563	0.370215	0.0380241
HGDP00565	HGDP00565	0.021468	0.00143604	0.00539153	0.343809	0.0497742
HGDP00566	HGDP00566	0.0274442	0.00043042	0.00107664	0.337306	0.043604
HGDP00567	HGDP00567	0.0197146	0.000430524	0.00699629	0.311196	0.0458374
HGDP00568	HGDP00568	0.0274909	0.000717972	0.00053957	0.322091	0.0537435
HGDP00569	HGDP00569	0.0196696	0.000573334	0.000536678	0.356143	0.0462516
HGDP00571	HGDP00571	0.0150329	0.00100502	0.00431217	0.339751	0.0486804
HGDP00572	HGDP00572	0.0261933	0.000287157	0.00538623	0.342736	0.0374794
HGDP00573	HGDP00573	0.0180054	0.000573861	0.00107644	0.362941	0.0508445
HGDP00574	HGDP00574	0.0248519	0.000860414	0.00215134	0.344696	0.0429994
HGDP00575	HGDP00575	0.0150052	0.0020085	0.00430618	0.369371	0.0430349
HGDP00576	HGDP00576	0.0538563	0.000577021	0.00327035	0.341032	0.0401768
HGDP00577	HGDP00577	0.029141	0.000286814	0.00322775	0.361651	0.036879
HGDP00578	HGDP00578	0.0239928	0.000860766	0.00860523	0.307257	0.0435754
HGDP00579	HGDP00579	0.015527	0.000864356	0.00324654	0.322042	0.032013
HGDP00580	HGDP00580	0.025037	0.000430936	0.00216741	0.355929	0.0449766
HGDP00581	HGDP00581	0.0158855	0.000574384	0.00430879	0.35178	0.046415
HGDP00582	HGDP00582	0.0227241	0.000286899	0.00376724	0.359812	0.0447097
HGDP00583	HGDP00583	0.0188715	0.000717514	0.00322888	0.320117	0.0581143
HGDP00584	HGDP00584	0.0184357	0.00057379	0.00322833	0.292495	0.0508509
HGDP00586	HGDP00586	0.0248579	0.00100379	0.00376668	0.378288	0.0312807
HGDP00587	HGDP00587	0.0223096	0.000574011	0.00538602	0.325446	0.0413501
HGDP00588	HGDP00588	0.0222908	0.000574098	0.00322982	0.361042	0.0391314
HGDP00590	HGDP00590	0.0163311	0.000862228	0.00161853	0.373172	0.0408963
HGDP00591	HGDP00591	0.0214265	0.0008604	0.000537458	0.352958	0.0446737
HGDP00594	HGDP00594	0.0206028	0.0010057	0.00484786	0.397401	0.0542629
HGDP00595	HGDP00595	0.0150206	0.000431035	0	0.320551	0.0425156
HGDP00597	HGDP00597	0.0111274	0.000430057	0.00268546	0.311596	0.0607655
HGDP00598	HGDP00598	0.0188429	0.000430192	0.00268745	0.338896	0.0396338
HGDP00599	HGDP00599	0.0166917	0.000286847	0.00107506	0.374147	0.0418846
HGDP00600	HGDP00600	0.012434	0.000717639	0.00322898	0.30144	0.0391038
HGDP00601	HGDP00601	0.0145696	0.000430335	0.000538271	0.392308	0.0290616
HGDP00602	HGDP00602	0.0141494	0.00100479	0.00107641	0.39469	0.041924
HGDP00604	HGDP00604	0.00815119	0.000287173	0.00323133	0.323477	0.0559421
HGDP00606	HGDP00606	0.0231648	0.000574138	0.00377261	0.387312	0.045285
HGDP00607	HGDP00607	0.0592259	0.000430965	0.000539096	0.252259	0.0341527
HGDP00608	HGDP00608	0.0512226	0.00129805	0.00327283	0.281218	0.0305541
HGDP00609	HGDP00609	0.08308	0.00115262	0.00815029	0.294035	0.0388749
HGDP00610	HGDP00610	0.0491637	0.00071841	0.00216462	0.230472	0.0269272
HGDP00611	HGDP00611	0.133632	0.000573589	0.00215004	0.29798	0.0267862
HGDP00612	HGDP00612	0.0485061	0.000861603	0.00161635	0.249447	0.02014
HGDP00613	HGDP00613	0.0716874	0.000287023	0.00969179	0.277379	0.0481025
HGDP00614	HGDP00614	0.0690178	0.00272666	0.00215375	0.26844	0.0413483
HGDP00615	HGDP00615	0.0659133	0.00216383	0.00541794	0.30268	0.0488514
HGDP00616	HGDP00616	0.0338032	0.000573774	0.00214856	0.22322	0.0295683
HGDP00618	HGDP00618	0.0441661	0.00100469	0	0.217322	0.0218052
HGDP00619	HGDP00619	0.06297	0.000430395	0.00376789	0.298838	0.0351801
HGDP00620	HGDP00620	0.0929609	0.00071703	0.00376301	0.264262	0.0279237
HGDP00621	HGDP00621	0.653986	0.000430727	0.000538422	0.043479	0.00335607
HGDP00622	HGDP00622	0.0717013	0.000287181	0.00323523	0.297471	0.0442167
HGDP00623	HGDP00623	0.0608427	0.00057411	0.00269291	0.267157	0.0301662
HGDP00624	HGDP00624	0.0694572	0.000861445	0.0010768	0.239635	0.0251618
HGDP00625	HGDP00625	0.0671968	0.00100414	0.00161248	0.266829	0.0418666
HGDP00626	HGDP00626	0.066832	0.000573932	0.00268912	0.290058	0.0413648
HGDP00627	HGDP00627	0.1149	0.000574119	0.00107577	0.242351	0.0229195
HGDP00628	HGDP00628	0.0677374	0.00100456	0.00538233	0.274008	0.0352007
HGDP00629	HGDP00629	0.0804706	0.001004	0.00161192	0.315095	0.0362779
HGDP00630	HGDP00630	0.0517588	0.000860284	0.00268522	0.227722	0.0223281
HGDP00631	HGDP00631	0.0411737	0.000861319	0.00215374	0.240358	0.0279323
HGDP00632	HGDP00632	0.115693	0.000863039	0.000540278	0.301976	0.0257778
HGDP00634	HGDP00634	0.10403	0.000431058	0.00485596	0.289456	0.0380788
HGDP00635	HGDP00635	0.097413	0.000143634	0.00215489	0.273171	0.0335639
HGDP00636	HGDP00636	0.0535817	0.000430377	0.00322864	0.305283	0.0262652
HGDP00637	HGDP00637	0.0998838	0.000430402	0.000538275	0.312406	0.0368948
HGDP00638	HGDP00638	0.107767	0.00014356	0.002154	0.300481	0.028532
HGDP00639	HGDP00639	0.0562524	0.000431052	0.00431256	0.306497	0.0302171
HGDP00640	HGDP00640	0.102844	0.000717163	0.00645524	0.263052	0.0234539
HGDP00641	HGDP00641	0.0394882	0.00100537	0.00107741	0.28139	0.0346784
HGDP00642	HGDP00642	0.0581697	0.00158423	0.0129856	0.281804	0.042125
HGDP00643	HGDP00643	0.0368786	0.000287016	0.00161539	0.241518	0.0285004
HGDP00644	HGDP00644	0.0562953	0	0.00431795	0.307512	0.0571253
HGDP00645	HGDP00645	0.0867526	0.00143577	0.00484925	0.293185	0.024049
HGDP00646	HGDP00646	0.129141	0.000861463	0.00646324	0.260856	0.0268493
HGDP00647	HGDP00647	0.0703151	0.000143571	0.00215368	0.267263	0.0340951
HGDP00648	HGDP00648	0.0510893	0.000718122	0.00107812	0.234448	0.0195838
HGDP00649	HGDP00649	0.0330571	0.000718043	0.00269475	0.245022	0.0240443
HGDP00650	HGDP00650	0.0513741	0.000716944	0	0.25123	0.0362598
HGDP00651	HGDP00651	0.064046	0.000431033	0.00107908	0.252524	0.0246333
HGDP00653	HGDP00653	0.0455213	0.000287382	0.00215768	0.3079	0.0291122
HGDP00654	HGDP00654	0.0496715	0.000717327	0.0102179	0.243813	0.0642155
HGDP00655	HGDP00655	0.0181062	0.00186632	0.20463	0.0102793	0.0763849
HGDP00656	HGDP00656	0.0162881	0.00172121	0.185856	0.00510414	0.0959787
HGDP00660	HGDP00660	0.0129181	0.000576021	0.192153	0.00640538	0.100276
HGDP00661	HGDP00661	0.0171204	0.000430196	0.22183	0.00701539	0.102643
HGDP00662	HGDP00662	0.0150765	0.00186663	0.239696	0.00642173	0.0852765
HGDP00663	HGDP00663	0.0167123	0.00129205	0.177551	0.0102165	0.0860059
HGDP00664	HGDP00664	0.0145668	0.00186482	0.205394	0.0108547	0.0843585
HGDP00665	HGDP00665	0.00484881	0.00161114	0.00166123	0.865997	0.00629956
HGDP00666	HGDP00666	0.00730018	0.000143555	0.00215745	0.808329	0.00727411
HGDP00667	HGDP00667	0.00643187	0.000430601	0.00161449	0.842355	0.00502828
HGDP00668	HGDP00668	0.0133316	0.000287474	0.00107986	0.847322	0.00448533
HGDP00669	HGDP00669	0.00687143	0.000143712	0.000539251	0.926581	0.00391949
HGDP00670	HGDP00670	0.0077069	0	0.000536906	0.851598	0.00669703
HGDP00671	HGDP00671	0.0111464	0.000143508	0	0.839809	0.00447194
HGDP00672	HGDP00672	0.00729486	0.00114834	0.00161537	0.806223	0.00559093
HGDP00673	HGDP00673	0.00642745	0.00043042	0.00107582	0.867099	0.00838249
HGDP00674	HGDP00674	0.00257204	0.000717428	0	0.861098	0.00726202
HGDP00675	HGDP00675	0.0458409	0.000286782	0.00537451	0.361888	0.047443
HGDP00676	HGDP00676	0.0569781	0.00114762	0.003226	0.29939	0.0536161
HGDP00677	HGDP00677	0.0662425	0.000143919	0.00215975	0.328986	0.0403757
HGDP00678	HGDP00678	0.0665075	0.0018664	0.00323283	0.267246	0.044751
HGDP00679	HGDP00679	0.053162	0.00100419	0.00161466	0.305504	0.0279379
HGDP00680	HGDP00680	0.0918056	0.000430872	0.00269333	0.299994	0.0391585
HGDP00682	HGDP00682	0.0553028	0	0.00161465	0.28889	0.0324315
HGDP00683	HGDP00683	0.0613974	0.00158057	0.0043172	0.335411	0.0453482
HGDP00684	HGDP00684	0.0561639	0.000143469	0.00376757	0.290131	0.0463862
HGDP00685	HGDP00685	0.0925456	0.000717278	0.00322932	0.33469	0.0273804
HGDP00686	HGDP00686	0.0631106	0.000574603	0.00215282	0.318049	0.0346886
HGDP00687	HGDP00687	0.0467745	0.000574574	0.00538771	0.287073	0.041368
HGDP00688	HGDP00688	0.053975	0.000286962	0.0043042	0.301928	0.0424505
HGDP00689	HGDP00689	0.0502605	0	0.00484957	0.327291	0.0363886
HGDP00690	HGDP00690	0.0496035	0.000864599	0.00379058	0.332834	0.041002
HGDP00691	HGDP00691	0.0712557	0.000287123	0.00376985	0.37706	0.0414085
HGDP00692	HGDP00692	0.162024	0.000573368	0.0037588	0.282326	0.0273202
HGDP00693	HGDP00693	0.0570186	0.00143502	0.0026905	0.307412	0.0262618
HGDP00694	HGDP00694	0.0519122	0.000717685	0.00538264	0.30678	0.0301698
HGDP00696	HGDP00696	0.0574139	0.000430333	0.00376448	0.377989	0.0318276
HGDP00697	HGDP00697	0.0445495	0.00100433	0.00161341	0.340201	0.0390899
HGDP00698	HGDP00698	0.053119	0.00057384	0.00161396	0.311605	0.0408056
HGDP00699	HGDP00699	0.0617799	0.000287043	0.000538898	0.317175	0.0363383
HGDP00700	HGDP00700	0.0583283	0.00114785	0.00322917	0.308055	0.0463979
HGDP00701	HGDP00701	0.0484716	0.000574591	0.00377107	0.273951	0.0307661
HGDP00702	HGDP00702	0	0.987694	0	0	0
HGDP00703	HGDP00703	0	0.872203	0	0	0
HGDP00704	HGDP00704	0	1.00861	0	0	0
HGDP00706	HGDP00706	0	1.02079	0	0	0
HGDP00708	HGDP00708	0	1.07883	0	0	0
HGDP00710	HGDP00710	0	1.06464	0	0	0
HGDP00711	HGDP00711	0.000431696	0.000287316	0.528211	0.0102879	0.0528593
HGDP00712	HGDP00712	0.00129113	0.000431638	0.850643	0.00128195	0.0179458
HGDP00713	HGDP00713	0.000428229	0.000716963	0.565787	0.00255153	0.0842782
HGDP00714	HGDP00714	0.00129536	0.0011495	0.719479	0.00772374	0.0466609
HGDP00715	HGDP00715	0.00259206	0.000719072	0.569042	0.00707926	0.0837826
HGDP00716	HGDP00716	0.00128606	0.000860557	0.705331	0.00383208	0.0435609
HGDP00717	HGDP00717	0.00128384	0.000430053	0.548738	0.00828809	0.0479441
HGDP00719	HGDP00719	0.00171976	0.00100602	0.734183	0.00640316	0.0677365
HGDP00721	HGDP00721	0.0012879	0.00100588	0.570071	0.0102381	0.06099
HGDP00722	HGDP00722	0.0508877	0.000573345	0.00214638	0.289879	0.0490535
HGDP00723	HGDP00723	0.0914764	0.00100851	0.0038082	0.30875	0.028773
HGDP00724	HGDP00724	0.0512066	0.00115164	0.00381025	0.36362	0.0372456
HGDP00725	HGDP00725	0.0526538	0.00100384	0.00322019	0.347408	0.0356854
HGDP00726	HGDP00726	0.0673554	0.000143756	0.00325385	0.292387	0.036574
HGDP00727	HGDP00727	0.0463863	0.000430855	0.00269578	0.330157	0.0268612
HGDP00729	HGDP00729	0.059969	0.000143447	0.00107511	0.29167	0.0345864
HGDP00730	HGDP00730	0.0518334	0.000286954	0.00376298	0.300245	0.028492
HGDP00731	HGDP00731	0.0846147	0.00100534	0.00161645	0.283368	0.0330359
HGDP00732	HGDP00732	0.0578285	0.00114771	0.00322778	0.337828	0.0346275
HGDP00733	HGDP00733	0.0557351	0.000717675	0.00215262	0.290041	0.0452592
HGDP00734	HGDP00734	0.0629902	0.00157796	0.0032265	0.2847	0.0374173
HGDP00735	HGDP00735	0.0617483	0.00100502	0.00269035	0.318978	0.0397155
HGDP00736	HGDP00736	0.051808	0.000573643	0.0043065	0.277183	0.0424388
HGDP00737	HGDP00737	0.0638325	0.000143426	0.00161244	0.327853	0.0323612
HGDP00738	HGDP00738	0.114555	0.00143568	0.00161663	0.275249	0.0201295
HGDP00739	HGDP00739	0.0918631	0.00114814	0.00484749	0.313429	0.0436425
HGDP00740	HGDP00740	0.0578803	0.000286898	0.00484039	0.327071	0.0357594
HGDP00741	HGDP00741	0.0685979	0.000574125	0.00322903	0.272234	0.051459
HGDP00744	HGDP00744	0.118793	0.000865744	0.00216698	0.266838	0.0269971
HGDP00745	HGDP00745	0.0523106	0.000573947	0.0113041	0.305401	0.0391329
HGDP00746	HGDP00746	0.0682119	0.000717675	0.000538578	0.32422	0.0453029
HGDP00747	HGDP00747	0.000861182	0.00259143	0.820577	0.00128305	0.00168308
HGDP00748	HGDP00748	0.000858134	0.00215322	0.936385	0	0.00111924
HGDP00749	HGDP00749	0.000854516	0.00243598	0.89317	0.0019097	0.000556827
HGDP00750	HGDP00750	0.000429522	0.00229859	0.902404	0	0.0016791
HGDP00751	HGDP00751	0.000430095	0.00287727	0.912084	0.00128182	0.000560751
HGDP00752	HGDP00752	0.000428414	0.00114801	0.879723	0.00191487	0
HGDP00753	HGDP00753	0.00171579	0.00114963	0.888494	0.000639484	0.00111861
HGDP00754	HGDP00754	0.000863135	0.00129726	0.849947	0.00128534	0.00168681
HGDP00755	HGDP00755	0.000428927	0.00272674	0.848667	0.000639162	0.000559486
HGDP00756	HGDP00756	0.000430048	0.00301618	0.838914	0.000640334	0
HGDP00757	HGDP00757	0.00128705	0.00358689	0.918287	0.00255687	0.00111854
HGDP00758	HGDP00758	0.00129029	0.00158214	0.943771	0.00192308	0.000560636
HGDP00759	HGDP00759	0.000857424	0.00444713	0.891972	0.00127771	0
HGDP00760	HGDP00760	0.000430791	0.00244624	0.926764	0.00128291	0.000560867
HGDP00761	HGDP00761	0.000860249	0.00258812	0.920118	0.00256475	0.00112022
HGDP00762	HGDP00762	0.000429536	0.0017234	0.853362	0	0.000559836
HGDP00764	HGDP00764	0.000429982	0.00201344	0.917714	0.00128206	0.00168171
HGDP00765	HGDP00765	0.00128801	0.00287255	0.915566	0.00128036	0.00111915
HGDP00766	HGDP00766	0.000429449	0.00459746	0.902196	0.00127987	0.00336099
HGDP00767	HGDP00767	0.000860254	0.00143722	0.897113	0.00128132	0
HGDP00769	HGDP00769	0.000428521	0.00186451	0.949197	0.000638221	0.00111722
HGDP00771	HGDP00771	0	0.00316753	0.881896	0.00192647	0.00224458
HGDP00772	HGDP00772	0.00258599	0.00129567	0.950242	0.00192512	0.00112125
HGDP00773	HGDP00773	0.00128451	0.00301083	0.852308	0.000637551	0.000557711
HGDP00774	HGDP00774	0.000428265	0.00100394	0.984198	0.00127633	0.00111651
HGDP00775	HGDP00775	0.000864098	0.000719483	0.962731	0.00257302	0.00112381
HGDP00776	HGDP00776	0.000429284	0.000718102	0.968739	0.000639639	0.000558982
HGDP00777	HGDP00777	0.000429412	0.00459551	0.890652	0.00767938	0.00447989
HGDP00778	HGDP00778	0.000874911	0.0016007	1.00067	0.00065139	0.00170502
HGDP00779	HGDP00779	0.00171894	0.00114969	0.959941	0.00319939	0.000559483
HGDP00780	HGDP00780	0.000857712	0.00143562	0.970138	0.00639483	0.000559263
HGDP00781	HGDP00781	0.000857235	0.00100432	0.993815	0.00383013	0.0027934
HGDP00782	HGDP00782	0.000429485	0.00158084	0.955591	0.00320123	0.00168039
HGDP00783	HGDP00783	0.000427329	0.00171989	0.87172	0.0063637	0.00445408
HGDP00784	HGDP00784	0.00128931	0.000718324	0.935715	0.00640485	0.00448121
HGDP00785	HGDP00785	0.000428164	0.000716821	1.0126	0.00255067	0.00111559
HGDP00786	HGDP00786	0	0.00100479	1.00648	0.00703293	0.00111767
HGDP00787	HGDP00787	0.0175497	0.00143407	0.211979	0.0114863	0.0748131
HGDP00788	HGDP00788	0.0159443	0.00129235	0.200357	0.00449623	0.076345
HGDP00790	HGDP00790	0.000856999	0.00301303	0.936932	0.000638717	0
HGDP00791	HGDP00791	0.000430087	0.00186868	0.851512	0.00128111	0
HGDP00794	HGDP00794	0.000857007	0.000574029	0.00107632	0.895455	0.00111797
HGDP00795	HGDP00795	0.000857944	0.000143558	0.00161586	0.858057	0.000559309
HGDP00796	HGDP00796	0.000855889	0.000573441	0.00161064	0.895058	0.0016728
HGDP00797	HGDP00797	0.00128723	0.000143661	0.000538489	0.873628	0.00223812
HGDP00798	HGDP00798	0.000427962	0.000430121	0.000537012	0.847837	0.00111488
HGDP00799	HGDP00799	0.00257342	0.00100478	0.00107726	0.926562	0.0027954
HGDP00800	HGDP00800	0.000857658	0.000430613	0.000538392	0.868669	0.00167684
HGDP00802	HGDP00802	0.00128666	0.000430211	0	0.85608	0.00335245
HGDP00803	HGDP00803	0.00128859	0.000718232	0.00107828	0.839103	0.00335909
HGDP00804	HGDP00804	0.000856613	0.000430333	0.000537574	0.878809	0.00334962
HGDP00805	HGDP00805	0.00171826	0.000574656	0.00107829	0.90396	0.00223786
HGDP00806	HGDP00806	0.00214776	0.000431041	0.000538968	0.83912	0.00111892
HGDP00807	HGDP00807	0	0.000430004	0	0.846331	0.00334301
HGDP00808	HGDP00808	0.000428974	0.000861137	0.00215233	0.906761	0.00167682
HGDP00810	HGDP00810	0.00128597	0.000286977	0.00161389	0.851097	0.00111803
HGDP00811	HGDP00811	0.000429576	0.00186823	0.994855	0.000640383	0.000559652
HGDP00812	HGDP00812	0.000428959	0.000861216	0.961074	0.00255641	0.000559257
HGDP00813	HGDP00813	0	0.000574448	0.918417	0	0.000559784
HGDP00814	HGDP00814	0.000858259	0.00301526	0.947142	0.00255702	0.00223938
HGDP00815	HGDP00815	0	0.00172207	0.967078	0.000639225	0.000559249
HGDP00817	HGDP00817	0.000428869	0.000574037	0.969563	0.000638626	0.00111833
HGDP00818	HGDP00818	0.00128835	0.000718085	0.978006	0.00128022	0
HGDP00819	HGDP00819	0.000428691	0.000430247	0.985489	0.000638589	0.00279487
HGDP00820	HGDP00820	0.000860203	0.000575145	0.970585	0.0012823	0.000559989
HGDP00821	HGDP00821	0	0.000861274	0.943876	0	0.00335485
HGDP00822	HGDP00822	0.000427363	0.00229316	0.935867	0.00127415	0.0016729
HGDP00828	HGDP00828	0.00128556	0.0028688	0.879027	0.00191519	0.00167604
HGDP00832	HGDP00832	0	1.09359	0	0	0
HGDP00837	HGDP00837	0	1.07725	0	0	0
HGDP00838	HGDP00838	0	1.05676	0	0	0
HGDP00843	HGDP00843	0	1.09158	0	0	0
HGDP00845	HGDP00845	0	1.06249	0	0	0
HGDP00846	HGDP00846	0	1.05074	0	0	0
HGDP00849	HGDP00849	0	1.06536	0	0	0
HGDP00852	HGDP00852	0	1.0857	0	0	0
HGDP00854	HGDP00854	0	0.919202	0	0	0
HGDP00855	HGDP00855	0	0.931238	0	0	0
HGDP00856	HGDP00856	0	0.914187	0	0	0
HGDP00857	HGDP00857	0	0.974225	0	0	0
HGDP00858	HGDP00858	0	0.950869	0	0	0
HGDP00859	HGDP00859	0	0.920205	0	0	0
HGDP00860	HGDP00860	0	0.649674	0	0	0
HGDP00861	HGDP00861	0	0.779495	0	0	0
HGDP00862	HGDP00862	0	0.911894	0	0	0
HGDP00863	HGDP00863	0	0.864895	0	0	0
HGDP00864	HGDP00864	0	0.936826	0	0	0
HGDP00865	HGDP00865	0	0.942128	0	0	0
HGDP00868	HGDP00868	0	0.843688	0	0	0
HGDP00869	HGDP00869	0	0.795686	0	0	0
HGDP00870	HGDP00870	0	0.921638	0	0	0
HGDP00871	HGDP00871	0	0.733929	0	0	0
HGDP00872	HGDP00872	0	0.907882	0	0	0
HGDP00873	HGDP00873	0	0.929662	0	0	0
HGDP00875	HGDP00875	0	0.842112	0	0	0
HGDP00876	HGDP00876	0	0.699969	0	0	0
HGDP00877	HGDP00877	0	0.858447	0	0	0
HGDP00879	HGDP00879	0.000858171	0.00301318	0.023682	0.803216	0.0100594
HGDP00880	HGDP00880	0.00128692	0.00172197	0.0177814	0.807011	0.00726649
HGDP00881	HGDP00881	0	0.00344476	0.0209945	0.781696	0.00335462
HGDP00882	HGDP00882	0.000429419	0.00143661	0.0215668	0.826816	0.00504114
HGDP00883	HGDP00883	0	0.00344475	0.0280208	0.770572	0.00503285
HGDP00884	HGDP00884	0.000429962	0.0018689	0.0199667	0.796465	0.00616427
HGDP00885	HGDP00885	0	0.00157952	0.0194132	0.824983	0.00559501
HGDP00886	HGDP00886	0.00257134	0.00143407	0.0182881	0.802051	0.00390964
HGDP00887	HGDP00887	0.000856642	0.00329856	0.0166567	0.724764	0.0055809
HGDP00888	HGDP00888	0.00128625	0.00200914	0.0220731	0.784284	0.00447236
HGDP00889	HGDP00889	0.000857723	0.0027267	0.017235	0.762579	0.00838222
HGDP00890	HGDP00890	0.00214243	0.0027242	0.0166631	0.798532	0.00335201
HGDP00891	HGDP00891	0.00042867	0.00358618	0.0290669	0.786045	0.00558655
HGDP00892	HGDP00892	0.000857483	0.00430418	0.0279889	0.795824	0.00670518
HGDP00893	HGDP00893	0.000857411	0.00301256	0.0263931	0.777651	0.00615168
HGDP00894	HGDP00894	0	0.00157862	0.0210041	0.751525	0.00559348
HGDP00895	HGDP00895	0.00128811	0.00430943	0.0269687	0.806002	0.00615842
HGDP00896	HGDP00896	0.000428792	0.00315679	0.0285476	0.787785	0.00726892
HGDP00897	HGDP00897	0.000428865	0.00387456	0.0172262	0.732946	0.00782192
HGDP00898	HGDP00898	0.000428367	0.00401628	0.0225803	0.747078	0.0072626
HGDP00899	HGDP00899	0.00128701	0.00172218	0.0150793	0.807652	0.00614908
HGDP00900	HGDP00900	0	0.00258156	0.0134461	0.844763	0.0106132
HGDP00901	HGDP00901	0.00171424	0.00358547	0.0156128	0.827023	0.00614655
HGDP00902	HGDP00902	0	0.00387709	0.0161621	0.83481	0.010628
HGDP00903	HGDP00903	0.000856124	0.0017205	0.0112771	0.81101	0.00111568
HGDP00904	HGDP00904	0.94382	0	0.000541665	0.0128508	0.00056166
HGDP00905	HGDP00905	0.923033	0.000143847	0.00108461	0.0135332	0.00225061
HGDP00906	HGDP00906	0.91268	0.00028694	0.00215189	0.00383057	0.00167484
HGDP00907	HGDP00907	0.915835	0.000287872	0.00162831	0.00450803	0.00112515
HGDP00908	HGDP00908	0.959482	0.000143771	0.000541969	0.00192924	0.00168698
HGDP00909	HGDP00909	0.959542	0	0	0.00638064	0
HGDP00910	HGDP00910	0.956832	0.00014398	0	0.00966308	0.00225235
HGDP00911	HGDP00911	0.94192	0.000144054	0.00108603	0.00838284	0
HGDP00912	HGDP00912	0.926251	0.00028714	0.00215296	0.00766656	0
HGDP00913	HGDP00913	0.945287	0	0.00215894	0.00448728	0.00112071
HGDP00914	HGDP00914	0.960533	0.000143885	0.000542449	0.00836635	0.000562518
HGDP00915	HGDP00915	0.882528	0.000143386	0.000537174	0.0152958	0.000557883
HGDP00917	HGDP00917	0.912102	0.000143678	0.00161795	0.0147234	0.00111966
HGDP00918	HGDP00918	0.869547	0	0.00162595	0.0115781	0.0022477
HGDP00920	HGDP00920	1.01177	0	0.000544941	0.00129346	0.0011302
HGDP00924	HGDP00924	1.0226	0	0	0.000645168	0
HGDP00925	HGDP00925	1.00433	0.000575908	0.00108821	0.00322595	0.000563562
HGDP00926	HGDP00926	0.996033	0.00014416	0.00108927	0	0.00112919
HGDP00927	HGDP00927	0.983378	0.000433501	0	0.00129297	0.00112776
HGDP00928	HGDP00928	0.977385	0.000430478	0.00161223	0.00255194	0
HGDP00929	HGDP00929	1.06765	0.000287718	0	0	0.000562597
HGDP00930	HGDP00930	0.990531	0	0.000538618	0.000639056	0.00111868
HGDP00931	HGDP00931	1.0201	0	0.00162579	0.00450186	0.0011236
HGDP00932	HGDP00932	1.02413	0.000430553	0	0	0.000558209
HGDP00933	HGDP00933	1.0323	0.000143681	0	0	0.00168644
HGDP00934	HGDP00934	0.95447	0.00014372	0	0.00192905	0.00168522
HGDP00935	HGDP00935	1.00567	0.000143605	0.000541236	0	0
HGDP00936	HGDP00936	1.02507	0.000287742	0.00162371	0.00513843	0.000561645
HGDP00937	HGDP00937	1.00977	0	0.000542271	0.00193148	0.00168719
HGDP00938	HGDP00938	1.02849	0.000144509	0.000545163	0.00129447	0
HGDP00939	HGDP00939	0.959719	0.000287854	0.000542651	0.0032209	0.000561829
HGDP00940	HGDP00940	1.00136	0.000287724	0	0.000643234	0
HGDP00941	HGDP00941	1.02301	0.000143821	0	0	0.000561853
HGDP00942	HGDP00942	1.00133	0.000287706	0	0.000644758	0.000562912
HGDP00943	HGDP00943	0.992423	0.000287765	0.000542201	0.00450445	0
HGDP00944	HGDP00944	0.990565	0	0	0	0.000562145
HGDP00945	HGDP00945	0.00129409	0.0238473	0.389785	0.0700779	0.012367
HGDP00946	HGDP00946	0	0.0248275	0.360131	0.0639257	0.00838762
HGDP00947	HGDP00947	0	0.0307717	0.381626	0.10884	0.00955815
HGDP00948	HGDP00948	0.000864977	0.0352108	0.328446	0.0972373	0.00619207
HGDP00949	HGDP00949	0.00171952	0.0188388	0.3242	0.230396	0.00785211
HGDP00950	HGDP00950	0.0017264	0.0227805	0.325566	0.126677	0.0112457
HGDP00951	HGDP00951	0.00128245	0.0335388	0.387743	0.0586135	0.00891673
HGDP00952	HGDP00952	0.00129205	0.0231843	0.368715	0.0847898	0.00673791
HGDP00953	HGDP00953	0.00128981	0.0187055	0.272342	0.302371	0.0123274
HGDP00954	HGDP00954	0.000857806	0.0308569	0.391976	0.0684023	0.0145296
HGDP00955	HGDP00955	0.000859472	0.0247289	0.400677	0.0506041	0.00952139
HGDP00956	HGDP00956	0.00171497	0.0242535	0.387069	0.0574351	0.0139564
HGDP00957	HGDP00957	0.00128547	0.020089	0.368045	0.0625862	0.00614481
HGDP00958	HGDP00958	0.00128463	0.0197863	0.365345	0.105337	0.00725022
HGDP00959	HGDP00959	0.00172199	0.0352401	0.333381	0.0327016	0.00168264
HGDP00960	HGDP00960	0.00129153	0.0256097	0.369594	0.0461434	0.00448673
HGDP00961	HGDP00961	0.000862241	0.0208929	0.394178	0.0957118	0.00449365
HGDP00962	HGDP00962	0	0.022409	0.367704	0.0799681	0.0117547
HGDP00963	HGDP00963	0.0012873	0.0224073	0.373765	0.0595174	0.0111886
HGDP00964	HGDP00964	0.00129255	0.0211731	0.344715	0.0879135	0.0145805
HGDP00965	HGDP00965	0.00128882	0.0203953	0.376024	0.0690867	0.010637
HGDP00966	HGDP00966	0.00128748	0.0232719	0.360587	0.111958	0.00951634
HGDP00967	HGDP00967	0.00301069	0.0278848	0.382651	0.0658927	0.0128698
HGDP00968	HGDP00968	0.000865122	0.0217985	0.325536	0.0844178	0.0084541
HGDP00969	HGDP00969	0.000430034	0.0138054	0.306334	0.205173	0.0128895
HGDP00970	HGDP00970	0	1.01134	0	0	0
HGDP00971	HGDP00971	0	0.0010059	0.957015	0.00896502	0.000559643
HGDP00972	HGDP00972	0.00128747	0.00129226	0.924317	0	0.00279926
HGDP00973	HGDP00973	0.00128615	0.000573829	0.932382	0.00255626	0.00167739
HGDP00974	HGDP00974	0.000858332	0.002011	0.968024	0.00127854	0.00223814
HGDP00975	HGDP00975	0	0.00114777	1.01719	0	0.000559334
HGDP00976	HGDP00976	0.000430365	0.00115027	0.949474	0	0.00280431
HGDP00977	HGDP00977	0.000429085	0.000430642	0.994987	0.00255675	0.0011183
HGDP00982	HGDP00982	1.12919	0.00115819	0.00272399	0.006468	0.00790618
HGDP00984	HGDP00984	1.14017	0.00129414	0.00651442	0.0103109	0.00788398
HGDP00985	HGDP00985	1.17089	0.000864515	0.003804	0.0103205	0.00563567
HGDP00986	HGDP00986	1.10455	0.00100996	0.0043541	0.0103398	0.00620867
HGDP00987	HGDP00987	0.963225	0.00445444	0.0140023	0.019191	0.028522
HGDP00991	HGDP00991	0.968408	0.00200828	0.0123488	0.0235975	0.0145062
HGDP00992	HGDP00992	1.00095	0.00474657	0.0179414	0.0257701	0.0258901
HGDP00993	HGDP00993	1.01442	0.00143808	0.00433538	0.00450145	0.00393461
HGDP00994	HGDP00994	1.02082	0.00115033	0.00271423	0.00450858	0.00562619
HGDP00995	HGDP00995	0	1.00647	0	0	0
HGDP00998	HGDP00998	0	1.02323	0	0	0
HGDP00999	HGDP00999	0	1.00761	0	0	0
HGDP01001	HGDP01001	0	0.997008	0	0	0
HGDP01009	HGDP01009	0	1.06149	0	0	0
HGDP01010	HGDP01010	0	1.00389	0	0	0
HGDP01012	HGDP01012	0	1.00847	0	0	0
HGDP01013	HGDP01013	0	1.0453	0	0	0
HGDP01014	HGDP01014	0	1.02337	0	0	0
HGDP01015	HGDP01015	0	1.0526	0	0	0
HGDP01018	HGDP01018	0	1.00947	0	0	0
HGDP01019	HGDP01019	0	0.986691	0	0	0
HGDP01021	HGDP01021	0.00128746	0.00114857	0.996351	0.00447601	0.00055909
HGDP01023	HGDP01023	0.000858462	0.00114816	0.957264	0.0025586	0.00279612
HGDP01027	HGDP01027	0.0166923	0.00387138	0.197662	0.0191435	0.0892394
HGDP01028	HGDP01028	0.995215	0	0.00268499	0.00382467	0.00334413
HGDP01029	HGDP01029	0.975473	0.00445337	0.0161744	0.0319785	0.0139838
HGDP01030	HGDP01030	1.04715	0.00172217	0.00591446	0.00446526	0.00390548
HGDP01031	HGDP01031	1.03434	0.000287453	0.000542136	0.00192981	0.00225291
HGDP01032	HGDP01032	0.966002	0.00402043	0.0209883	0.0268401	0.019564
HGDP01033	HGDP01033	0.999681	0.000574192	0.002155	0.00575623	0.00279658
HGDP01034	HGDP01034	1.01456	0.00143525	0.00591698	0.00638192	0.00446422
HGDP01035	HGDP01035	1.03244	0.000717045	0.00161241	0.00829116	0.00334767
HGDP01036	HGDP01036	0.961727	0.00388494	0.0157009	0.026977	0.0263903
HGDP01037	HGDP01037	0	1.09444	0	0	0
HGDP01041	HGDP01041	0	1.16136	0	0	0
HGDP01043	HGDP01043	0	1.22799	0	0	0
HGDP01044	HGDP01044	0	1.21423	0	0	0
HGDP01047	HGDP01047	0	1.14273	0	0	0
HGDP01050	HGDP01050	0	1.16494	0	0	0
HGDP01053	HGDP01053	0	1.17583	0	0	0
HGDP01055	HGDP01055	0	1.06063	0	0	0
HGDP01056	HGDP01056	0	1.20134	0	0	0
HGDP01057	HGDP01057	0	1.08026	0	0	0
HGDP01058	HGDP01058	0	1.14402	0	0	0
HGDP01059	HGDP01059	0	1.12668	0	0	0
HGDP01060	HGDP01060	0	1.12325	0	0	0
HGDP01062	HGDP01062	0.011568	0.000143442	0.00107529	0.861371	0.00726348
HGDP01063	HGDP01063	0.00686138	0	0.000538466	0.812881	0.00223545
HGDP01064	HGDP01064	0.00815288	0.000287162	0.000538861	0.907323	0.0123011
HGDP01065	HGDP01065	0.00557203	0.000717352	0.00161433	0.84735	0.00335243
HGDP01066	HGDP01066	0.00815344	0.000430817	0.000538665	0.900559	0.00391673
HGDP01067	HGDP01067	0.0068515	0.000143433	0.00107587	0.878688	0.00446912
HGDP01068	HGDP01068	0.00685276	0.000143406	0.000537472	0.878063	0.00837629
HGDP01069	HGDP01069	0.00514327	0.000430323	0	0.843612	0.00223667
HGDP01070	HGDP01070	0.00299581	0.000430188	0.00053782	0.829742	0.00279051
HGDP01071	HGDP01071	0.00641793	0.000286736	0.00161177	0.847313	0.0111551
HGDP01072	HGDP01072	0.00727662	0.000573608	0.000537238	0.809673	0.00725299
HGDP01073	HGDP01073	0.00513813	0	0.00161345	0.882075	0.00446582
HGDP01074	HGDP01074	0.00429158	0.00043061	0.00161643	0.817069	0.005592
HGDP01075	HGDP01075	0.00771122	0.000860284	0	0.913528	0.00390817
HGDP01076	HGDP01076	0.00430729	0.000431357	0.000540084	0.864016	0.00616941
HGDP01077	HGDP01077	0.00686204	0	0.000538433	0.874475	0.00670639
HGDP01078	HGDP01078	0.00385613	0.000430302	0.0021495	0.852281	0.00893214
HGDP01079	HGDP01079	0.00770954	0.000286894	0.00161247	0.88518	0.00390614
HGDP01081	HGDP01081	1.12864	0.00229923	0.00431641	0.00640013	0.00559587
HGDP01086	HGDP01086	1.1144	0.001581	0.00434591	0.00837547	0.00899809
HGDP01090	HGDP01090	1.10283	0.00201533	0.00597862	0.0103142	0.00789089
HGDP01094	HGDP01094	1.13591	0.000862411	0.00433732	0.00450203	0.00730558
HGDP01095	HGDP01095	0.000855404	0.00243669	0.87631	0.0057323	0.00167153
HGDP01096	HGDP01096	0	0.000719669	0.95325	0.00128955	0.00225358
HGDP01098	HGDP01098	0.00128658	0.00157856	0.914613	0.00191601	0.000558374
HGDP01099	HGDP01099	0.000861846	0.00114942	0.916927	0.0038514	0.00112403
HGDP01100	HGDP01100	0.000428616	0.00114764	0.907164	0.0019167	0.00167646
HGDP01101	HGDP01101	0	0.0010046	0.907428	0.00127739	0.00111717
HGDP01102	HGDP01102	0	0.00172209	0.898578	0.0044715	0.0016782
HGDP01103	HGDP01103	0.0012843	0.00200769	0.905566	0.00127634	0.000558123
HGDP01104	HGDP01104	0.000856768	0.000430452	0.93521	0.000639094	0.00223516
HGDP01149	HGDP01149	0.00343141	0.000286852	0.000538269	0.765993	0.0106176
HGDP01151	HGDP01151	0.00257207	0.000717366	0	0.771299	0.00670632
HGDP01152	HGDP01152	0.00257936	0.000863076	0.00431497	0.750022	0.00896959
HGDP01153	HGDP01153	0.00170949	0.00100326	0.0032169	0.778103	0.0122529
HGDP01155	HGDP01155	0.000857518	0.000717575	0.00107681	0.753628	0.00838588
HGDP01156	HGDP01156	0.00128664	0.000430495	0.00269251	0.772752	0.00782381
HGDP01157	HGDP01157	0.00214389	0.000286993	0.00107621	0.80487	0.00670751
HGDP01161	HGDP01161	0.00257831	0	0.00269659	0.692878	0.0106367
HGDP01162	HGDP01162	0.00513177	0.000143332	0.00214838	0.707975	0.0117114
HGDP01163	HGDP01163	0.00385834	0.000286962	0.000537851	0.729531	0.00949665
HGDP01164	HGDP01164	0.00429127	0.000287234	0.00107847	0.693839	0.0100747
HGDP01166	HGDP01166	0.0059973	0.000573743	0.00161218	0.691236	0.0150829
HGDP01167	HGDP01167	0.00814774	0.000143464	0.00322978	0.6949	0.0139677
HGDP01168	HGDP01168	0.00770827	0.000286759	0.00322305	0.711206	0.0167373
HGDP01169	HGDP01169	0.00514461	0.000430322	0.00268968	0.687831	0.0106185
HGDP01171	HGDP01171	0.00515345	0.000143604	0.00161651	0.747667	0.00951312
HGDP01172	HGDP01172	0.00170912	0.000429955	0.00589761	0.679557	0.00556961
HGDP01173	HGDP01173	0.00257333	0.00100437	0.00269225	0.7996	0.00671233
HGDP01174	HGDP01174	0.00300047	0.00114723	0.00376587	0.76912	0.0156473
HGDP01177	HGDP01177	0.00128472	0.00057386	0.000537459	0.716127	0.00502497
HGDP01179	HGDP01179	0.000428739	0.00401695	0.751975	0.00191367	0.0100485
HGDP01180	HGDP01180	0.000430248	0.00417001	0.727948	0.00256365	0.00560301
HGDP01181	HGDP01181	0.000429633	0.0020099	0.771114	0.00128005	0.00223886
HGDP01182	HGDP01182	0.00128715	0.00344674	0.638336	0.00319625	0.00503261
HGDP01183	HGDP01183	0.00257469	0.00186743	0.735873	0.00447483	0.00895277
HGDP01184	HGDP01184	0.00129351	0.00287947	0.737792	0.000642098	0.00561228
HGDP01185	HGDP01185	0.000429093	0.00315866	0.726969	0.00127861	0.00335463
HGDP01186	HGDP01186	0.000429594	0.00201287	0.728302	0.000640412	0.00784724
HGDP01187	HGDP01187	0.000429333	0.00114902	0.859141	0.00255947	0.00223777
HGDP01188	HGDP01188	0.000856412	0.00172103	0.688052	0.00446199	0.00557892
HGDP01189	HGDP01189	0	0.000863825	0.966597	0	0.000563945
HGDP01190	HGDP01190	0.00129739	0.00359576	0.910118	0	0.00281306
HGDP01191	HGDP01191	0.000428757	0.0011479	0.904246	0.000638292	0.00111715
HGDP01192	HGDP01192	0.00130088	0.00144226	0.959683	0	0.00169293
HGDP01193	HGDP01193	0	0.00114825	0.867997	0.000639027	0.00167633
HGDP01194	HGDP01194	0	0.00100558	0.9015	0.00127873	0.00223681
HGDP01195	HGDP01195	0.000858022	0.00157876	0.907449	0.00127848	0.000559163
HGDP01196	HGDP01196	0	0.00129549	0.894302	0.000640606	0.000560466
HGDP01197	HGDP01197	0	0.000143741	0.929889	0.00256125	0.00279995
HGDP01198	HGDP01198	0.00128496	0.000860491	0.91874	0.00127581	0.00111662
HGDP01199	HGDP01199	0.970168	0.000430777	0.00107581	0.00319289	0.0016754
HGDP01200	HGDP01200	0.928471	0	0.000542113	0.0148195	0.00168951
HGDP01201	HGDP01201	0.941786	0.000288189	0	0.00709889	0.00169032
HGDP01202	HGDP01202	0.924891	0.000143925	0	0.00836395	0.00112517
HGDP01203	HGDP01203	0.0017125	0.0228013	0.466142	0.0242362	0.00390313
HGDP01204	HGDP01204	0	0.00860938	0.669869	0.0293579	0.00391248
HGDP01205	HGDP01205	0.000859282	0.0130732	0.585463	0.0300929	0.00392067
HGDP01206	HGDP01206	0.000428373	0.0193648	0.549103	0.0344913	0.00223577
HGDP01207	HGDP01207	0.000430225	0.0222862	0.569928	0.0256324	0.00280147
HGDP01208	HGDP01208	0.000859394	0.0159478	0.649932	0.017295	0.0145541
HGDP01209	HGDP01209	0.000857175	0.0149223	0.570265	0.0281047	0.00223483
HGDP01211	HGDP01211	0.000427961	0.0521914	0.426362	0.0312461	0.00111561
HGDP01212	HGDP01212	0.000861253	0.0093563	0.690077	0.034653	0.00672752
HGDP01213	HGDP01213	0.00043295	0.0119573	0.678506	0.0232253	0.00337926
HGDP01214	HGDP01214	0.000431898	0.0120842	0.665073	0.0341196	0.010692
HGDP01215	HGDP01215	0.00128321	0.00974737	0.691169	0.0299406	0.00891698
HGDP01216	HGDP01216	0	0.00876921	0.663409	0.016097	0.0112483
HGDP01217	HGDP01217	0.0012842	0.0136211	0.613574	0.0306116	0.00558501
HGDP01218	HGDP01218	0.000429709	0.0150915	0.66712	0.0243323	0.00784562
HGDP01220	HGDP01220	0.000429968	0.0143698	0.631703	0.027541	0.00448011
HGDP01221	HGDP01221	0.00171696	0.0140724	0.661719	0.0390538	0.00447888
HGDP01222	HGDP01222	0.00172144	0.0127995	0.647664	0.0205152	0.00672842
HGDP01223	HGDP01223	0.000427833	0.00773985	0.743391	0.0312213	0.00390141
HGDP01224	HGDP01224	0	0.00852079	0.726602	0.0135891	0.00508317
HGDP01225	HGDP01225	0	0.00647964	0.776016	0.0154785	0.00676358
HGDP01227	HGDP01227	0.000858962	0.00890124	0.7776	0.0358391	0.0123162
HGDP01228	HGDP01228	0.000428404	0.00760145	0.747382	0.0197824	0.00614129
HGDP01229	HGDP01229	0.0021453	0.0228268	0.468412	0.0696822	0.00895492
HGDP01230	HGDP01230	0.000857272	0.0147829	0.465335	0.0657834	0.00614646
HGDP01231	HGDP01231	0.000429778	0.00675729	0.773786	0.0288191	0.00727571
HGDP01232	HGDP01232	0.000858079	0.00674544	0.788706	0.0249253	0.0134195
HGDP01233	HGDP01233	0.000858103	0.0103419	0.708229	0.00831701	0.00447479
HGDP01234	HGDP01234	0.00214226	0.0140577	0.594257	0.0191437	0.00558513
HGDP01236	HGDP01236	0.000858742	0.00818814	0.744804	0.00576117	0.00167935
HGDP01237	HGDP01237	0.000856948	0.0210849	0.561203	0.0197935	0.00223369
HGDP01238	HGDP01238	0.000429582	0.0101978	0.689316	0.0300788	0.0050415
HGDP01239	HGDP01239	0	0.0147986	0.656745	0.0223932	0.00392175
HGDP01240	HGDP01240	0.000855618	0.0197887	0.620212	0.0133836	0.00334501
HGDP01241	HGDP01241	0.000859294	0.0132175	0.698903	0.0179374	0.00280022
HGDP01242	HGDP01242	0.000428257	0.0176336	0.600014	0.0267843	0.00167292
HGDP01243	HGDP01243	0	0.00676994	0.617724	0.165896	0.0135207
HGDP01244	HGDP01244	0.00087451	0.00667366	0.718338	0.0273362	0.00682096
HGDP01245	HGDP01245	0.00130668	0.00882666	0.710494	0.0201309	0.0102045
HGDP01246	HGDP01246	0.00128246	0.00902876	0.719437	0.0235726	0.00167168
HGDP01247	HGDP01247	0.00171647	0.00602628	0.718503	0.07223	0.00279592
HGDP01248	HGDP01248	0.000857739	0.00817822	0.630139	0.0465979	0.00670589
HGDP01249	HGDP01249	0.00128796	0.00531159	0.73231	0.0198246	0.0044754
HGDP01250	HGDP01250	0.00171452	0.00545204	0.773651	0.0242653	0.00334941
HGDP01251	HGDP01251	0	0.00948006	0.724541	0.0115213	0.00223954
HGDP01253	HGDP01253	0.146889	0	0.00107452	0.467343	0.00558037
HGDP01254	HGDP01254	0.138047	0.000861641	0.00107558	0.442652	0.0117385
HGDP01255	HGDP01255	0.143029	0	0.00162272	0.492513	0.00224474
HGDP01256	HGDP01256	0.170127	0.000432309	0.000544	0.443255	0.00847451
HGDP01257	HGDP01257	0.196288	0	0.00108971	0.377457	0.0124178
HGDP01258	HGDP01258	0.128998	0.000287308	0.000538125	0.47069	0.0111782
HGDP01259	HGDP01259	0.194481	0.000143414	0.00161395	0.413254	0.010054
HGDP01260	HGDP01260	0.190181	0.000287367	0.00161604	0.451664	0.00783238
HGDP01261	HGDP01261	0.330462	0	0.0016172	0.355109	0.00951069
HGDP01262	HGDP01262	0.174406	0.000430481	0.00161453	0.424774	0.00838143
HGDP01263	HGDP01263	0.105723	0.000287233	0.000537751	0.4056	0.00837435
HGDP01264	HGDP01264	0.156654	0.000430864	0.00161695	0.409344	0.0111908
HGDP01265	HGDP01265	0.143786	0.000287048	0.000538285	0.462705	0.0100713
HGDP01266	HGDP01266	0.158196	0.000287008	0.00107581	0.421715	0.0167675
HGDP01267	HGDP01267	0.141486	0.00043058	0.00161515	0.429578	0.0111747
HGDP01268	HGDP01268	0.154892	0.000575706	0.00108051	0.389849	0.0078502
HGDP01269	HGDP01269	0.175032	0.000430799	0.00215465	0.382499	0.00615556
HGDP01270	HGDP01270	0.702892	0.000287205	0.000539082	0.0978769	0.00391367
HGDP01271	HGDP01271	0.553654	0.000286819	0.000536659	0.183558	0.00390279
HGDP01272	HGDP01272	0.136883	0.000862055	0.00107782	0.468724	0.00447485
HGDP01274	HGDP01274	0.223125	0.000143388	0.000537064	0.358243	0.00613361
HGDP01275	HGDP01275	0.140384	0.000286826	0	0.424766	0.0223134
HGDP01276	HGDP01276	0.180238	0.00114763	0.000537629	0.416869	0.00781687
HGDP01277	HGDP01277	0.142979	0.000143449	0	0.428894	0.0117208
HGDP01279	HGDP01279	0.13488	0.000286951	0.000537557	0.423675	0.0100504
HGDP01280	HGDP01280	0.146682	0.000143497	0.00161011	0.414872	0.00892787
HGDP01282	HGDP01282	0.118166	0.000143424	0.00107463	0.431605	0.00948908
HGDP01283	HGDP01283	0.904651	0	0.00163072	0.0135471	0.00281855
HGDP01284	HGDP01284	0.947684	0.000443171	0.00167624	0.00330324	0.000576477
HGDP01285	HGDP01285	0.966999	0.000431271	0.00108472	0.00450323	0.00168778
HGDP01286	HGDP01286	0.929303	0.000575532	0.00216468	0.00706524	0.00112236
HGDP01287	HGDP01287	0	0.00172319	0.836522	0.0121532	0.00279482
HGDP01288	HGDP01288	0	0.00358802	0.820488	0.0191707	0.0050285
HGDP01289	HGDP01289	0.000858555	0.0015791	0.818688	0.00447363	0.00111875
HGDP01290	HGDP01290	0.000859058	0.000861966	0.870142	0.00768238	0.00335821
HGDP01291	HGDP01291	0	0.00344285	0.822029	0.00638453	0.00279285
HGDP01292	HGDP01292	0.000429218	0.0025853	0.87123	0.00703835	0.00447503
HGDP01293	HGDP01293	0	0.00373313	0.861901	0.0127898	0.00167761
HGDP01294	HGDP01294	0.000857883	0.00430426	0.842381	0.0102179	0.00446932
HGDP01295	HGDP01295	0.00171481	0.00229706	0.869515	0.0140531	0.0039121
HGDP01296	HGDP01296	0.000858721	0.00201034	0.838973	0.00639551	0.00335708
HGDP01297	HGDP01297	0	0.00616226	0.311123	0.175109	0.104764
HGDP01298	HGDP01298	0.000865461	0.00445959	0.281475	0.168872	0.137906
HGDP01299	HGDP01299	0.00172684	0.00531933	0.322777	0.168706	0.102334
HGDP01300	HGDP01300	0.000863306	0.00560413	0.285186	0.176346	0.0764536
HGDP01301	HGDP01301	0	0.00833896	0.305461	0.129232	0.125856
HGDP01302	HGDP01302	0.00128605	0.0097553	0.370055	0.122588	0.0625647
HGDP01303	HGDP01303	0.000859901	0.00460459	0.276879	0.188545	0.109927
HGDP01304	HGDP01304	0.00343475	0.00733047	0.386253	0.1177	0.066622
HGDP01305	HGDP01305	0.000859113	0.00876819	0.338916	0.164608	0.124967
HGDP01306	HGDP01306	0.0004283	0.0063104	0.316456	0.136509	0.0803764
HGDP01307	HGDP01307	0.000435591	0.00014495	0.977111	0	0.00113187
HGDP01308	HGDP01308	0.000431249	0.000143697	0.969076	0.00192533	0.00505051
HGDP01309	HGDP01309	0	0	0.990087	0	0.00167673
HGDP01310	HGDP01310	0.000857659	0.000287081	1.05571	0.000638843	0.00335306
HGDP01311	HGDP01311	0.00128865	0	0.982584	0.00191983	0.00391776
HGDP01312	HGDP01312	0.000428126	0.000430143	0.971584	0	0.00223073
HGDP01313	HGDP01313	0.000429067	0.000574449	0.94137	0	0.00335658
HGDP01314	HGDP01314	0.000855807	0.000286694	0.892965	0.00254948	0.00501745
HGDP01315	HGDP01315	0.000428149	0.000573582	1.01652	0.00638062	0.00446241
HGDP01317	HGDP01317	0.000858791	0.00157991	0.849775	0.0038378	0.00335922
HGDP01318	HGDP01318	0.00128733	0.00100482	0.719376	0.00191744	0.00335449
HGDP01319	HGDP01319	0.000428479	0.00200846	0.771956	0.000638764	0.00167628
HGDP01320	HGDP01320	0.00128236	0.00186313	0.738431	0.00254652	0.00557117
HGDP01321	HGDP01321	0.00171472	0.00200913	0.753429	0.00127853	0.00223716
HGDP01322	HGDP01322	0.000857679	0.00229553	0.750911	0.000638959	0.00614702
HGDP01323	HGDP01323	0.0004283	0.00114712	0.741202	0	0.00334831
HGDP01326	HGDP01326	0.00171614	0.000861141	0.789753	0.00191628	0.0033518
HGDP01327	HGDP01327	0	0.00186605	0.959853	0.00191859	0.00111871
HGDP01328	HGDP01328	0.000858267	0.00100441	0.990332	0.000639166	0.00111842
HGDP01329	HGDP01329	0.00042772	0.00100321	0.990105	0.0012753	0.00111527
HGDP01330	HGDP01330	0.000859215	0.00100589	0.95095	0.000640732	0.000560041
HGDP01331	HGDP01331	0.000858539	0.00100486	1.00404	0.00191809	0.00167902
HGDP01332	HGDP01332	0.000429661	0.000287189	0.993557	0.00127964	0.00111964
HGDP01333	HGDP01333	0	0.00114685	0.964995	0.00127428	0
HGDP01334	HGDP01334	0	0.000717276	0.967935	0.00319197	0.00111752
HGDP01335	HGDP01335	0.00171909	0.000287712	0.921489	0.00192093	0
HGDP01336	HGDP01336	0.00042882	0.000573816	0.969843	0	0.00167636
HGDP01337	HGDP01337	0.00171645	0.00244143	0.715259	0.0038375	0.00559385
HGDP01338	HGDP01338	0.000428188	0.00472972	0.680306	0.00127517	0.00780791
HGDP01339	HGDP01339	0.00128758	0.00330469	0.758634	0.00511716	0.00726505
HGDP01340	HGDP01340	0.000429275	0.00229726	0.715902	0.00255895	0.00503918
HGDP01341	HGDP01341	0.000858356	0.00330261	0.709421	0.000639725	0.00391663
HGDP01342	HGDP01342	0	0.00143528	0.772744	0.00447499	0.0061462
HGDP01345	HGDP01345	0.000855661	0.00172053	0.679615	0.00382176	0.00501901
HGDP01346	HGDP01346	0.000428907	0.00387418	0.706466	0.00319414	0.00950099
HGDP01347	HGDP01347	0	0.00301792	0.703939	0.0217617	0.0123158
HGDP01348	HGDP01348	0.00128562	0.0050217	0.705055	0.0281039	0.0117374
HGDP01349	HGDP01349	0.000857518	0.00459246	0.699193	0.0191717	0.00727269
HGDP01350	HGDP01350	0.000427375	0.00487293	0.670969	0.043934	0.0284187
HGDP01351	HGDP01351	0.000858021	0.00330074	0.747762	0.0293807	0.0139834
HGDP01352	HGDP01352	0.000428543	0.0014346	0.769892	0.0300313	0.0117403
HGDP01353	HGDP01353	0.002572	0.00387268	0.751579	0.0408647	0.0139611
HGDP01354	HGDP01354	0	0.00258162	0.71309	0.0229978	0.00838306
HGDP01355	HGDP01355	0.00171385	0.00387303	0.720752	0.0229602	0.0145113
HGDP01356	HGDP01356	0.000859128	0.00487938	0.686204	0.0223804	0.012863
HGDP01357	HGDP01357	0.0012861	0.000573778	0.00107572	0.981307	0.00279447
HGDP01358	HGDP01358	0.00171482	0	0.00107705	0.935908	0.00335394
HGDP01359	HGDP01359	0.00428849	0.00143439	0.00107646	0.9629	0.00837849
HGDP01360	HGDP01360	0.00300048	0.000717275	0	0.978059	0.00279416
HGDP01361	HGDP01361	0.00128731	0.000286989	0.00107752	0.958425	0.00279555
HGDP01362	HGDP01362	0.00257757	0.000430687	0.00107783	0.942369	0.000559594
HGDP01363	HGDP01363	0.00300229	0.00057419	0.000538374	0.969433	0.00335485
HGDP01364	HGDP01364	0.000856065	0.000143343	0.000537005	0.999615	0.00557579
HGDP01365	HGDP01365	0.00256811	0.000286836	0.000537272	0.94022	0.00167386
HGDP01366	HGDP01366	0.00128529	0.000430321	0.000537886	0.969721	0.00279282
HGDP01367	HGDP01367	0.0030141	0.000287657	0.0010792	0.934911	0.00168156
HGDP01368	HGDP01368	0.000857009	0.000430319	0.00161385	0.950001	0.00279341
HGDP01369	HGDP01369	0.00171552	0.00043057	0.00161533	0.938018	0.00335401
HGDP01370	HGDP01370	0.00257139	0.000573733	0.000538283	0.866875	0.00167575
HGDP01372	HGDP01372	0.00171431	0.000143452	0.000537773	0.931113	0.00335162
HGDP01373	HGDP01373	0.000860388	0.000719748	0.00162073	1.02901	0.00448764
HGDP01374	HGDP01374	0.00215145	0.000287536	0	0.931385	0.00224275
HGDP01375	HGDP01375	0.00128532	0.000430554	0	0.962259	0.00167656
HGDP01376	HGDP01376	0.000857165	0.000430547	0.00161502	0.939101	0.00558856
HGDP01377	HGDP01377	0.00257245	0.000717207	0.00215187	0.937471	0.00167663
HGDP01378	HGDP01378	0.0030044	0.000287163	0.00107775	0.927258	0.00223807
HGDP01379	HGDP01379	0.00214695	0.000143545	0.000538451	0.893997	0.00223803
HGDP01380	HGDP01380	0.000428517	0.000143468	0.00161357	0.90571	0.00167563
HGDP01382	HGDP01382	0.000429777	0.00258639	0.0161879	0.34245	0.0252128
HGDP01383	HGDP01383	0.0017284	0.00129367	0.0217129	0.310192	0.0326348
HGDP01384	HGDP01384	0.000859941	0.0034485	0.0437228	0.349977	0.0358597
HGDP01385	HGDP01385	0.00172655	0.0014367	0.038493	0.357214	0.0236099
HGDP01386	HGDP01386	0.00171652	0.00186627	0.0280077	0.377203	0.0279783
HGDP01387	HGDP01387	0.00214545	0.00186598	0.0134749	0.359525	0.0268558
HGDP01388	HGDP01388	0.000432101	0.00504456	0.0477261	0.453419	0.0180053
HGDP01396	HGDP01396	0.00216355	0.000719267	0.0250024	0.430366	0.015784
HGDP01397	HGDP01397	0.00171445	0.00530887	0.0403653	0.321842	0.0318745
HGDP01398	HGDP01398	0.00171701	0.00129153	0.0156193	0.2942	0.0341109
HGDP01399	HGDP01399	0.000858487	0.00229702	0.0210141	0.338338	0.0341193
HGDP01400	HGDP01400	0.00257558	0.00215388	0.0296401	0.356014	0.0173564
HGDP01401	HGDP01401	0.00128551	0.00200797	0.0279671	0.333773	0.0279265
HGDP01402	HGDP01402	0.00214042	0.00114672	0.028996	0.336575	0.0278712
HGDP01403	HGDP01403	0.00128805	0.00143598	0.0210098	0.357023	0.0223804
HGDP01404	HGDP01404	0.000429624	0.00416637	0.0431719	0.298008	0.0285685
HGDP01405	HGDP01405	0.983938	0.000718823	0.0010848	0.0077187	0.00112451
HGDP01406	HGDP01406	0.948109	0.000143863	0.00108537	0.011594	0.00337842
HGDP01408	HGDP01408	0.954846	0.00043143	0	0.0102937	0.00112396
HGDP01411	HGDP01411	0.925023	0	0.00216673	0.0154247	0.00224766
HGDP01412	HGDP01412	0.947727	0.000287739	0.00108392	0.00192931	0.00168749
HGDP01414	HGDP01414	0.929343	0.00071733	0.00107457	0.00701721	0.00167447
HGDP01415	HGDP01415	0.786321	0.000288957	0.000545591	0.0226433	0.00452122
HGDP01416	HGDP01416	0.835426	0.000431772	0.00380137	0.0161086	0.00506887
HGDP01417	HGDP01417	0.926557	0.000286823	0.00161127	0.00637477	0.00278848
HGDP01418	HGDP01418	0.972068	0	0.00217379	0.00579989	0.00112708
HGDP01419	HGDP01419	0.992611	0.000576718	0	0.0096864	0.0011289
